# Supplementary material for: (E)-1-(2-Bromo­phen­yl)-3-(2,5-dimeth­oxy­phen­yl)prop-2-en-1-one
Source: Acta Crystallogr Sect E Struct Rep Online. 2010 Jul 7;66(Pt 8):o1952. doi: 10.1107/S1600536810025638 (PMC3007330; doi:10.1107/S1600536810025638)
Supplement: Supplementary file 1 [file e-66-o1952-sup1.cif]

##############################################################################
###                                                                        ###
###        Electronic paper (Acta Crystallographica Section E)             ###
###                                                                        ###
##############################################################################
#                                                                            #
# This CIF contains the data in a paper accepted for publication in Acta     #
# Crystallographica Section E. It conforms to the requirements of Notes      #
# for Authors for Section E, and has been peer reviewed under the auspices   #
# of the IUCr Commission on Journals.                                        #
#                                                                            #
# Full details of the Crystallographic Information File format               #
# are given in the paper "The Crystallographic Information File (CIF):       #
# a New Standard Archive File for Crystallography" by S. R. Hall, F. H.      #
# Allen and I. D. Brown [Acta Cryst. (1991), A47, 655-685].                  #
#                                                                            #
# The current version of the core CIF dictionary is obtainable from          #
# ftp://ftp.iucr.org/pub/cif_core.dic. The current version number is 2.4.    #
#                                                                            #
# Software is freely available for graphical display of the structure(s) in  #
# this CIF.  For information consult the CIF home page http://www.iucr.org/  #
# cif/home.html                                                              #
#                                                                            #
# This file may be used for bona fide research purposes within the           #
# scientific community so long as proper attribution is given to the journal # 
# article from which it was obtained.                                        #
#                                                                            #
##############################################################################
                                             
data_global
_audit_creation_method     SHELXL-97
_journal_date_recd_electronic     2010-06-09
_journal_date_accepted     2010-06-29
_journal_name_full     'Acta Crystallographica, Section E'
_journal_year     2010
_journal_volume     66
_journal_issue      8
_journal_page_first     o1952
_journal_page_last     o1952
_journal_paper_category     QO
_journal_coeditor_code     FB2201
_publ_contact_author_name     'Jasinski, Jerry P.'
_publ_contact_author_address
;
Department of Chemistry
Keene State College
229 Main Street
Keene, New Hampshire 03435, USA
;
_publ_contact_author_email     jjasinski@keene.edu
_publ_contact_author_fax     ?
_publ_contact_author_phone     '603 358-2563'
_publ_section_title
;
(<i>E</i>)-1-(2-Bromophenyl)-3-(2,5-dimethoxyphenyl)prop-2-en-1-one
;
loop_
    _publ_author_name
    _publ_author_address
    'Jasinski, Jerry P.'
;
Department of Chemistry
Keene State College
229 Main Street
Keene, NH 03435-2001, USA
;
    'Butcher, Ray J.'
;
Department of Chemistry
Howard University
525 College Street NW
Washington
DC 20059, USA
;
    'Veena, K.'
;
Department of Studies in Chemistry
Mangalore University
Mangalagangotri 574 199, India
;
    'Narayana, B.'
;
Department of Studies in Chemistry
Mangalore University
Mangalagangotri 574 199, India
;
    'Yathirajan, H. S.'
;
Department of Studies in Chemistry
University of Mysore
Manasagangotri, Mysore 570 006, India
;
data_I
_chemical_name_systematic
;
(<i>E</i>)-1-(2-Bromophenyl)-3-(2,5-dimethoxyphenyl)prop-2-en-1-one
;
_chemical_name_common     ?
_chemical_formula_moiety     'C17 H15 Br O3'
_chemical_formula_sum     'C17 H15 Br O3'
_chemical_formula_iupac     'C17 H15 Br O3'
_chemical_formula_weight     347.20
_chemical_melting_point_gt     355
_chemical_melting_point_lt     357
_symmetry_cell_setting     triclinic
_symmetry_space_group_name_H-M     'P -1'
_symmetry_space_group_name_Hall     '-P 1'
loop_
    _symmetry_equiv_pos_as_xyz
    'x, y, z'
    '-x, -y, -z'
_cell_length_a     7.7643(9)
_cell_length_b     9.7006(11)
_cell_length_c     10.2722(10)
_cell_angle_alpha     72.901(10)
_cell_angle_beta     78.487(9)
_cell_angle_gamma     86.359(9)
_cell_volume     724.59(14)
_cell_formula_units_Z     2
_cell_measurement_reflns_used     4418
_cell_measurement_theta_min     4.5929
_cell_measurement_theta_max     73.9045
_cell_measurement_temperature     110(2)
_exptl_crystal_description     'triangular plate'
_exptl_crystal_colour     colorless
_exptl_crystal_size_max     0.544
_exptl_crystal_size_mid     0.256
_exptl_crystal_size_min     0.077
_exptl_crystal_density_diffrn     1.591
_exptl_crystal_density_meas     ?
_exptl_crystal_density_method     'not measured'
_exptl_crystal_F_000     352
_exptl_absorpt_coefficient_mu     3.933
_exptl_absorpt_correction_type     analytical
_exptl_absorpt_process_details
;
(<i>CrysAlisRED</i>; Oxford Diffraction, 2007)
;
_exptl_absorpt_correction_T_min     0.179
_exptl_absorpt_correction_T_max     0.635
_exptl_special_details
;
IR data (KBr) \n cm^-1^: 2832 cm^-1^, 2949 cm^-1^, 2987 cm^-1^ (C---H al. str),
3453 cm^-1^ (C---H ar. str) 1680 cm^-1^ (C=O), 1593 cm^-1^ (C=C); 1231 cm^-1^
(C---O---C).
;
_diffrn_ambient_temperature     110(2)
_diffrn_radiation_type     CuK\a
_diffrn_radiation_wavelength     1.54184
_diffrn_radiation_source     'Enhance (Cu) X-ray Source'
_diffrn_radiation_monochromator     'graphite'
_diffrn_measurement_device_type
;
Oxford Diffraction Xcalibur
;
_diffrn_measurement_method     '\w scans'
_diffrn_detector_area_resol_mean     10.5081
_diffrn_reflns_number     4759
_diffrn_reflns_av_R_equivalents     0.0366
_diffrn_reflns_av_sigmaI/netI     0.0288
_diffrn_reflns_theta_min     4.59
_diffrn_reflns_theta_max     74.18
_diffrn_reflns_theta_full     67.50
_diffrn_measured_fraction_theta_max     0.965
_diffrn_measured_fraction_theta_full     0.997
_diffrn_reflns_limit_h_min     -9
_diffrn_reflns_limit_h_max     9
_diffrn_reflns_limit_k_min     -12
_diffrn_reflns_limit_k_max     11
_diffrn_reflns_limit_l_min     -12
_diffrn_reflns_limit_l_max     10
_diffrn_standards_number     0
_diffrn_standards_interval_count     .
_diffrn_standards_interval_time     .
_diffrn_standards_decay_%     ?
_refine_special_details
;
Refinement of <i>F</i>^2^ against ALL reflections. The weighted <i>R</i>-factor
<i>wR</i> and goodness of fit <i>S</i> are based on <i>F</i>^2^, conventional
<i>R</i>-factors <i>R</i> are based on <i>F</i>, with <i>F</i> set to zero for
negative <i>F</i>^2^. The threshold expression of <i>F</i>^2^ >
\s(<i>F</i>^2^) is used only for calculating <i>R</i>-factors(gt) <i>etc</i>.
and is not relevant to the choice of reflections for refinement.
<i>R</i>-factors based on <i>F</i>^2^ are statistically about twice as large
as those based on <i>F</i>, and <i>R</i>- factors based on ALL data will be
even larger.
;
_reflns_number_total     2835
_reflns_number_gt     2749
_reflns_threshold_expression     I>2\s(I)
_refine_ls_structure_factor_coef     Fsqd
_refine_ls_matrix_type     full
_refine_ls_R_factor_all     0.0542
_refine_ls_R_factor_gt     0.0532
_refine_ls_wR_factor_gt     0.1449
_refine_ls_wR_factor_ref     0.1460
_refine_ls_goodness_of_fit_ref     1.048
_refine_ls_restrained_S_all     1.048
_refine_ls_number_reflns     2835
_refine_ls_number_parameters     192
_refine_ls_number_restraints     0
_refine_ls_number_constraints     58
_refine_ls_hydrogen_treatment     constr
_refine_ls_weighting_scheme     calc
_refine_ls_weighting_details
         'calc w=1/[\s^2^(Fo^2^)+(0.1005P)^2^+1.9956P] where P=(Fo^2^+2Fc^2^)/3'
_atom_sites_solution_hydrogens     difmap
_atom_sites_solution_primary     direct
_atom_sites_solution_secondary     difmap
_refine_ls_shift/su_max     0.001
_refine_ls_shift/su_mean     0.000
_refine_diff_density_max     2.505
_refine_diff_density_min     -1.109
_refine_ls_extinction_method     none
_refine_ls_extinction_coef     ?
loop_
    _atom_type_symbol
    _atom_type_description
    _atom_type_scat_dispersion_real
    _atom_type_scat_dispersion_imag
    _atom_type_scat_source
    'C' 'C' 0.0181 0.0091
                         'International Tables Vol C Tables 4.2.6.8 and 6.1.1.4'
    'H' 'H' 0.0000 0.0000
                         'International Tables Vol C Tables 4.2.6.8 and 6.1.1.4'
    'O' 'O' 0.0492 0.0322
                         'International Tables Vol C Tables 4.2.6.8 and 6.1.1.4'
    'Br' 'Br' -0.6763 1.2805
                         'International Tables Vol C Tables 4.2.6.8 and 6.1.1.4'
_computing_data_collection     '<i>CrysAlis Pro</i> (Oxford Diffraction, 2007)'
_computing_cell_refinement     '<i>CrysAlis Pro</i> (Oxford Diffraction, 2007)'
_computing_data_reduction     '<i>CrysAlis Pro</i> (Oxford Diffraction, 2007)'
_computing_structure_solution     '<i>SHELXS97</i> (Sheldrick, 2008)'
_computing_structure_refinement     '<i>SHELXL97</i> (Sheldrick, 2008)'
_computing_molecular_graphics     '<i>SHELXTL</i> (Sheldrick, 2008)'
_computing_publication_material     '<i>SHELXTL</i> (Sheldrick, 2008)'
loop_
    _atom_site_type_symbol
    _atom_site_label
    _atom_site_fract_x
    _atom_site_fract_y
    _atom_site_fract_z
    _atom_site_U_iso_or_equiv
    _atom_site_adp_type
    _atom_site_calc_flag
    _atom_site_refinement_flags
    _atom_site_occupancy
    _atom_site_disorder_assembly
    _atom_site_disorder_group
    Br Br1 0.28123(4) 1.19671(4) -0.00743(4) 0.01849(18) Uani d . 1 . .
    O O1 0.1583(4) 1.1329(3) 0.3257(3) 0.0208(6) Uani d . 1 . .
    O O2 0.4450(3) 0.5470(3) 0.2755(3) 0.0161(5) Uani d . 1 . .
    O O3 0.0011(4) 0.4011(3) 0.7884(3) 0.0177(5) Uani d . 1 . .
    C C1 0.4421(5) 1.0666(3) 0.2299(4) 0.0129(7) Uani d . 1 . .
    C C2 0.4701(5) 1.1455(4) 0.0894(4) 0.0135(7) Uani d . 1 . .
    C C3 0.6379(5) 1.1881(4) 0.0155(4) 0.0160(7) Uani d . 1 . .
    H H3 0.6548 1.2397 -0.0802 0.019 Uiso calc R 1 . .
    C C4 0.7801(5) 1.1552(4) 0.0819(4) 0.0194(8) Uani d . 1 . .
    H H4 0.8945 1.1857 0.0318 0.023 Uiso calc R 1 . .
    C C5 0.7563(5) 1.0772(4) 0.2223(4) 0.0203(8) Uani d . 1 . .
    H H5 0.8536 1.0560 0.2684 0.024 Uiso calc R 1 . .
    C C6 0.5884(5) 1.0312(4) 0.2936(4) 0.0164(7) Uani d . 1 . .
    H H6 0.5729 0.9743 0.3878 0.020 Uiso calc R 1 . .
    C C7 0.2612(5) 1.0331(4) 0.3178(4) 0.0138(7) Uani d . 1 . .
    C C8 0.2125(5) 0.8849(4) 0.3976(4) 0.0138(7) Uani d . 1 . .
    H H8 0.1094 0.8697 0.4676 0.017 Uiso calc R 1 . .
    C C9 0.3058(4) 0.7685(4) 0.3774(3) 0.0119(6) Uani d . 1 . .
    H H9 0.4086 0.7848 0.3070 0.014 Uiso calc R 1 . .
    C C10 0.2606(4) 0.6188(3) 0.4558(3) 0.0103(6) Uani d . 1 . .
    C C11 0.3385(4) 0.5059(4) 0.4034(3) 0.0116(6) Uani d . 1 . .
    C C12 0.3018(5) 0.3629(4) 0.4806(4) 0.0141(7) Uani d . 1 . .
    H H12 0.3535 0.2865 0.4454 0.017 Uiso calc R 1 . .
    C C13 0.1900(5) 0.3323(4) 0.6086(4) 0.0149(7) Uani d . 1 . .
    H H13 0.1676 0.2348 0.6617 0.018 Uiso calc R 1 . .
    C C14 0.1098(5) 0.4435(4) 0.6606(4) 0.0128(7) Uani d . 1 . .
    C C15 0.1450(4) 0.5854(4) 0.5843(3) 0.0116(6) Uani d . 1 . .
    H H15 0.0903 0.6611 0.6193 0.014 Uiso calc R 1 . .
    C C16 0.5285(5) 0.4359(4) 0.2187(4) 0.0184(7) Uani d . 1 . .
    H H16 0.6043 0.4798 0.1291 0.028 Uiso calc R 1 . .
    H H16B 0.4388 0.3772 0.2057 0.028 Uiso calc R 1 . .
    H H16C 0.5996 0.3747 0.2825 0.028 Uiso calc R 1 . .
    C C17 -0.0777(5) 0.5153(4) 0.8422(4) 0.0174(7) Uani d . 1 . .
    H H17 -0.1553 0.4744 0.9317 0.026 Uiso calc R 1 . .
    H H17B -0.1463 0.5775 0.7770 0.026 Uiso calc R 1 . .
    H H17C 0.0144 0.5721 0.8548 0.026 Uiso calc R 1 . .
loop_
    _atom_site_aniso_label
    _atom_site_aniso_U_11
    _atom_site_aniso_U_22
    _atom_site_aniso_U_33
    _atom_site_aniso_U_12
    _atom_site_aniso_U_13
    _atom_site_aniso_U_23
    Br1 0.0173(3) 0.0181(3) 0.0190(3) -0.00149(16) -0.00464(16) -0.00259(16)
    O1 0.0213(13) 0.0084(12) 0.0265(14) 0.0010(10) 0.0049(11) -0.0020(10)
    O2 0.0204(13) 0.0086(11) 0.0171(12) -0.0009(9) 0.0051(10) -0.0060(9)
    O3 0.0238(13) 0.0101(12) 0.0131(12) -0.0010(10) 0.0029(10) 0.0021(9)
    C1 0.0176(17) 0.0045(14) 0.0157(16) -0.0038(12) 0.0021(13) -0.0041(12)
    C2 0.0129(16) 0.0104(15) 0.0158(16) -0.0017(12) -0.0002(13) -0.0032(13)
    C3 0.0171(17) 0.0103(15) 0.0167(16) -0.0030(13) 0.0031(13) -0.0016(13)
    C4 0.0165(17) 0.0133(17) 0.0248(19) -0.0052(13) 0.0034(14) -0.0038(14)
    C5 0.0188(18) 0.0118(16) 0.030(2) -0.0014(13) -0.0069(15) -0.0042(15)
    C6 0.0220(18) 0.0076(15) 0.0176(17) -0.0005(13) -0.0011(14) -0.0021(13)
    C7 0.0173(17) 0.0081(15) 0.0139(15) -0.0034(12) 0.0015(13) -0.0023(12)
    C8 0.0147(16) 0.0076(15) 0.0149(16) -0.0041(12) 0.0044(13) -0.0007(12)
    C9 0.0127(15) 0.0114(16) 0.0106(15) -0.0036(12) 0.0004(12) -0.0025(12)
    C10 0.0115(15) 0.0074(15) 0.0125(15) -0.0011(11) -0.0028(12) -0.0029(12)
    C11 0.0109(15) 0.0113(16) 0.0124(15) -0.0002(12) -0.0010(12) -0.0040(12)
    C12 0.0162(16) 0.0078(15) 0.0194(17) 0.0016(12) -0.0041(13) -0.0053(13)
    C13 0.0180(17) 0.0061(15) 0.0178(17) -0.0027(12) -0.0046(13) 0.0022(12)
    C14 0.0145(16) 0.0090(15) 0.0117(15) -0.0025(12) -0.0029(12) 0.0028(12)
    C15 0.0126(15) 0.0089(15) 0.0127(15) -0.0013(12) -0.0016(12) -0.0022(12)
    C16 0.0189(17) 0.0139(17) 0.0225(18) 0.0011(13) 0.0030(14) -0.0107(14)
    C17 0.0183(17) 0.0167(17) 0.0140(16) -0.0010(13) 0.0019(13) -0.0025(13)
_geom_special_details
;
All e.s.d.'s (except the e.s.d. in the dihedral angle between two l.s. planes)
are estimated using the full covariance matrix. The cell e.s.d.'s are taken
into account individually in the estimation of e.s.d.'s in distances, angles
and torsion angles; correlations between e.s.d.'s in cell parameters are only
used when they are defined by crystal symmetry. An approximate (isotropic)
treatment of cell e.s.d.'s is used for estimating e.s.d.'s involving l.s.
planes.
;
loop_
    _geom_bond_atom_site_label_1
    _geom_bond_atom_site_label_2
    _geom_bond_site_symmetry_2
    _geom_bond_distance
    _geom_bond_publ_flag
    Br1 C2 . 1.893(4) ?
    O1 C7 . 1.227(4) ?
    O2 C11 . 1.367(4) ?
    O2 C16 . 1.433(4) ?
    O3 C14 . 1.375(4) ?
    O3 C17 . 1.430(4) ?
    C1 C6 . 1.397(5) ?
    C1 C2 . 1.401(5) ?
    C1 C7 . 1.507(5) ?
    C2 C3 . 1.391(5) ?
    C3 C4 . 1.383(6) ?
    C3 H3 . 0.9500 ?
    C4 C5 . 1.399(6) ?
    C4 H4 . 0.9500 ?
    C5 C6 . 1.392(5) ?
    C5 H5 . 0.9500 ?
    C6 H6 . 0.9500 ?
    C7 C8 . 1.461(4) ?
    C8 C9 . 1.348(5) ?
    C8 H8 . 0.9500 ?
    C9 C10 . 1.465(4) ?
    C9 H9 . 0.9500 ?
    C10 C15 . 1.402(5) ?
    C10 C11 . 1.410(5) ?
    C11 C12 . 1.396(5) ?
    C12 C13 . 1.384(5) ?
    C12 H12 . 0.9500 ?
    C13 C14 . 1.399(5) ?
    C13 H13 . 0.9500 ?
    C14 C15 . 1.383(5) ?
    C15 H15 . 0.9500 ?
    C16 H16 . 0.9800 ?
    C16 H16B . 0.9800 ?
    C16 H16C . 0.9800 ?
    C17 H17 . 0.9800 ?
    C17 H17B . 0.9800 ?
    C17 H17C . 0.9800 ?
loop_
    _geom_angle_atom_site_label_1
    _geom_angle_atom_site_label_2
    _geom_angle_atom_site_label_3
    _geom_angle_site_symmetry_1
    _geom_angle_site_symmetry_3
    _geom_angle
    _geom_angle_publ_flag
    C11 O2 C16 . . 117.8(3) ?
    C14 O3 C17 . . 115.6(3) ?
    C6 C1 C2 . . 117.9(3) ?
    C6 C1 C7 . . 118.9(3) ?
    C2 C1 C7 . . 122.8(3) ?
    C3 C2 C1 . . 121.2(3) ?
    C3 C2 Br1 . . 117.5(3) ?
    C1 C2 Br1 . . 121.3(3) ?
    C4 C3 C2 . . 119.8(3) ?
    C4 C3 H3 . . 120.1 ?
    C2 C3 H3 . . 120.1 ?
    C3 C4 C5 . . 120.4(3) ?
    C3 C4 H4 . . 119.8 ?
    C5 C4 H4 . . 119.8 ?
    C6 C5 C4 . . 119.1(4) ?
    C6 C5 H5 . . 120.4 ?
    C4 C5 H5 . . 120.4 ?
    C5 C6 C1 . . 121.5(3) ?
    C5 C6 H6 . . 119.2 ?
    C1 C6 H6 . . 119.2 ?
    O1 C7 C8 . . 120.6(3) ?
    O1 C7 C1 . . 118.9(3) ?
    C8 C7 C1 . . 120.5(3) ?
    C9 C8 C7 . . 123.6(3) ?
    C9 C8 H8 . . 118.2 ?
    C7 C8 H8 . . 118.2 ?
    C8 C9 C10 . . 124.9(3) ?
    C8 C9 H9 . . 117.6 ?
    C10 C9 H9 . . 117.6 ?
    C15 C10 C11 . . 119.3(3) ?
    C15 C10 C9 . . 121.1(3) ?
    C11 C10 C9 . . 119.5(3) ?
    O2 C11 C12 . . 124.4(3) ?
    O2 C11 C10 . . 115.8(3) ?
    C12 C11 C10 . . 119.8(3) ?
    C13 C12 C11 . . 120.0(3) ?
    C13 C12 H12 . . 120.0 ?
    C11 C12 H12 . . 120.0 ?
    C12 C13 C14 . . 120.7(3) ?
    C12 C13 H13 . . 119.6 ?
    C14 C13 H13 . . 119.6 ?
    O3 C14 C15 . . 124.5(3) ?
    O3 C14 C13 . . 115.9(3) ?
    C15 C14 C13 . . 119.6(3) ?
    C14 C15 C10 . . 120.6(3) ?
    C14 C15 H15 . . 119.7 ?
    C10 C15 H15 . . 119.7 ?
    O2 C16 H16 . . 109.5 ?
    O2 C16 H16B . . 109.5 ?
    H16 C16 H16B . . 109.5 ?
    O2 C16 H16C . . 109.5 ?
    H16 C16 H16C . . 109.5 ?
    H16B C16 H16C . . 109.5 ?
    O3 C17 H17 . . 109.5 ?
    O3 C17 H17B . . 109.5 ?
    H17 C17 H17B . . 109.5 ?
    O3 C17 H17C . . 109.5 ?
    H17 C17 H17C . . 109.5 ?
    H17B C17 H17C . . 109.5 ?
loop_
    _geom_torsion_atom_site_label_1
    _geom_torsion_atom_site_label_2
    _geom_torsion_atom_site_label_3
    _geom_torsion_atom_site_label_4
    _geom_torsion_site_symmetry_1
    _geom_torsion_site_symmetry_2
    _geom_torsion_site_symmetry_3
    _geom_torsion_site_symmetry_4
    _geom_torsion
    _geom_torsion_publ_flag
    C6 C1 C2 C3 . . . . -0.4(5) ?
    C7 C1 C2 C3 . . . . 172.8(3) ?
    C6 C1 C2 Br1 . . . . 179.1(2) ?
    C7 C1 C2 Br1 . . . . -7.7(5) ?
    C1 C2 C3 C4 . . . . -1.4(5) ?
    Br1 C2 C3 C4 . . . . 179.1(3) ?
    C2 C3 C4 C5 . . . . 1.1(5) ?
    C3 C4 C5 C6 . . . . 1.1(6) ?
    C4 C5 C6 C1 . . . . -3.0(5) ?
    C2 C1 C6 C5 . . . . 2.6(5) ?
    C7 C1 C6 C5 . . . . -170.8(3) ?
    C6 C1 C7 O1 . . . . 117.6(4) ?
    C2 C1 C7 O1 . . . . -55.5(5) ?
    C6 C1 C7 C8 . . . . -59.4(4) ?
    C2 C1 C7 C8 . . . . 127.4(4) ?
    O1 C7 C8 C9 . . . . 168.8(4) ?
    C1 C7 C8 C9 . . . . -14.3(5) ?
    C7 C8 C9 C10 . . . . 179.9(3) ?
    C8 C9 C10 C15 . . . . -18.5(5) ?
    C8 C9 C10 C11 . . . . 163.4(3) ?
    C16 O2 C11 C12 . . . . -1.9(5) ?
    C16 O2 C11 C10 . . . . 179.4(3) ?
    C15 C10 C11 O2 . . . . 177.9(3) ?
    C9 C10 C11 O2 . . . . -4.0(5) ?
    C15 C10 C11 C12 . . . . -0.9(5) ?
    C9 C10 C11 C12 . . . . 177.2(3) ?
    O2 C11 C12 C13 . . . . -179.1(3) ?
    C10 C11 C12 C13 . . . . -0.4(5) ?
    C11 C12 C13 C14 . . . . 1.4(5) ?
    C17 O3 C14 C15 . . . . -0.1(5) ?
    C17 O3 C14 C13 . . . . 178.8(3) ?
    C12 C13 C14 O3 . . . . 179.9(3) ?
    C12 C13 C14 C15 . . . . -1.1(5) ?
    O3 C14 C15 C10 . . . . 178.7(3) ?
    C13 C14 C15 C10 . . . . -0.2(5) ?
    C11 C10 C15 C14 . . . . 1.2(5) ?
    C9 C10 C15 C14 . . . . -176.8(3) ?
loop_
    _geom_hbond_atom_site_label_D
    _geom_hbond_atom_site_label_H
    _geom_hbond_atom_site_label_A
    _geom_hbond_site_symmetry_A
    _geom_hbond_distance_DH
    _geom_hbond_distance_HA
    _geom_hbond_distance_DA
    _geom_hbond_angle_DHA
    C4 H4 Br1 1_655 0.95 2.95 3.834(4) 154.7
    C3 H3 O2 2_675 0.95 2.62 3.463(5) 147.6
