# Supplementary material for: (E)-1-(2-Bromo­phen­yl)-3-(2,5-dimeth­oxy­phen­yl)prop-2-en-1-one
Source: Acta Crystallogr Sect E Struct Rep Online. 2010 Jul 7;66(Pt 8):o1952. doi: 10.1107/S1600536810025638 (PMC3007330; doi:10.1107/S1600536810025638)
Supplement: Supplementary file 2 [file e-66-o1952-Isup2.hkl]

# 
# h,k,l, Fc-squared, Fo-squared, sigma(Fo-squared) and status flag 
# 
data_I
_shelx_title ' hsy767 in P-1' 
_shelx_refln_list_code          4 
_shelx_F_calc_maximum       88.94 
_exptl_crystal_F_000       352.00 
_reflns_d_resolution_high  0.8013 
 
loop_ 
 _symmetry_equiv_pos_as_xyz 
 'x, y, z' 
 '-x, -y, -z' 
 
_cell_length_a     7.7643 
_cell_length_b     9.7006 
_cell_length_c    10.2722 
_cell_angle_alpha  72.901 
_cell_angle_beta   78.487 
_cell_angle_gamma  86.359 
 
_shelx_F_squared_multiplier     1.000 
 
loop_ 
 _refln_index_h 
 _refln_index_k 
 _refln_index_l 
 _refln_F_squared_calc 
 _refln_F_squared_meas 
 _refln_F_squared_sigma 
 _refln_observed_status 
   1   0   0     1053.62     1171.95     20.83 o 
   2   0   0     5057.88     5088.38     44.96 o 
   3   0   0      108.62      136.54      1.37 o 
   4   0   0     1583.47     1710.58     76.35 o 
   5   0   0      860.74      955.79      9.63 o 
   6   0   0      134.02      153.27      3.05 o 
   7   0   0     1216.35     1369.27     43.59 o 
   8   0   0        0.53        1.23      2.85 o 
   9   0   0      113.92      121.13      3.23 o 
  -9   1   0      245.43      241.96      4.37 o 
  -8   1   0      696.83      798.10      9.09 o 
  -7   1   0       62.69       66.35      5.54 o 
  -6   1   0     2319.45     2720.48     57.81 o 
  -5   1   0      315.98      335.83     10.23 o 
  -4   1   0     1511.66     1488.48     54.51 o 
  -3   1   0     1339.67     1274.24     51.04 o 
  -2   1   0     2783.23     2823.61      7.16 o 
  -1   1   0       90.03       74.22      0.59 o 
   0   1   0       23.60       29.97      3.34 o 
   1   1   0     4392.25     5548.51     37.78 o 
   2   1   0     2123.96     2435.57      6.50 o 
   3   1   0      706.33      759.80      7.41 o 
   4   1   0       60.58       56.19      1.62 o 
   5   1   0      137.64      107.50      9.50 o 
   6   1   0      424.21      466.36      7.70 o 
   7   1   0       13.07       11.02      2.51 o 
   8   1   0      584.72      626.27      9.32 o 
   9   1   0       11.47        6.37      2.38 o 
  -9   2   0      837.52      946.68      8.28 o 
  -8   2   0      489.80      564.03      5.88 o 
  -7   2   0      132.19      162.70      4.85 o 
  -6   2   0     1502.23     1668.85     13.48 o 
  -5   2   0     1573.68     1447.66     11.77 o 
  -4   2   0      286.95      367.31      3.15 o 
  -3   2   0     1231.26     1209.92     45.17 o 
  -2   2   0     2355.46     2803.84     10.49 o 
  -1   2   0      458.87      469.75      2.71 o 
   0   2   0       67.11      132.08      0.99 o 
   1   2   0      254.09      278.37      1.72 o 
   2   2   0     6546.58     6601.52    180.49 o 
   3   2   0      639.45      687.74     16.05 o 
   4   2   0      663.89      655.42      6.03 o 
   5   2   0       28.42       28.06      4.38 o 
   6   2   0     1244.21     1443.55     13.84 o 
   7   2   0      358.60      407.92      8.07 o 
   8   2   0      363.32      353.68      7.13 o 
   9   2   0      106.14      110.33      3.08 o 
  -9   3   0       15.84       23.69      1.57 o 
  -8   3   0       75.30       69.27      2.42 o 
  -7   3   0       13.83       16.89      1.70 o 
  -6   3   0      149.35      156.12      4.54 o 
  -5   3   0       93.33      109.77      3.45 o 
  -4   3   0       99.18       96.46      1.40 o 
  -3   3   0      349.62      392.46     12.34 o 
  -2   3   0     1367.06     1444.22     41.77 o 
  -1   3   0      450.08      534.03      2.51 o 
   0   3   0     5961.43     5695.67     58.07 o 
   1   3   0     1980.77     1906.74     47.33 o 
   2   3   0      430.15      429.92     48.00 o 
   3   3   0     1284.69     1230.83     15.06 o 
   4   3   0      182.87      207.53     12.66 o 
   5   3   0     2525.19     2965.08     46.64 o 
   6   3   0       38.79       28.92      4.01 o 
   7   3   0      248.03      256.84      8.13 o 
   8   3   0      126.70      119.38      4.39 o 
   9   3   0      140.82      119.86      2.93 o 
  -8   4   0      660.56      668.06     42.47 o 
  -7   4   0      267.71      274.92      4.64 o 
  -6   4   0      113.31      105.31      3.04 o 
  -5   4   0      924.73      961.07     11.17 o 
  -4   4   0     2001.66     2131.44     11.01 o 
  -3   4   0     3474.89     3171.62     11.66 o 
  -2   4   0        3.45        7.98      2.33 o 
  -1   4   0     2332.40     2508.45     12.09 o 
   0   4   0      166.73      205.15     11.54 o 
   1   4   0       30.92       18.20      0.83 o 
   2   4   0       11.17       26.74      5.23 o 
   3   4   0      139.53       94.61      2.77 o 
   4   4   0      745.33      711.99      4.96 o 
   5   4   0        3.30        6.79      1.40 o 
   6   4   0     1059.60     1023.61     17.75 o 
   7   4   0      163.99      162.98      5.34 o 
   8   4   0      252.26      225.91      5.43 o 
  -8   5   0        6.05        9.79      1.94 o 
  -7   5   0      304.35      294.85     15.96 o 
  -6   5   0       22.76       21.41      3.32 o 
  -5   5   0      558.57      513.29      8.90 o 
  -4   5   0     1380.42     1403.59      8.93 o 
  -3   5   0      908.42      885.87     16.21 o 
  -2   5   0      303.05      283.23      5.50 o 
  -1   5   0      483.55      566.63      4.09 o 
   0   5   0     2794.00     2693.35     39.06 o 
   1   5   0       25.62       56.84      5.96 o 
   2   5   0     1915.38     1827.31     11.14 o 
   3   5   0     1573.26     1540.83     13.46 o 
   4   5   0      413.47      476.76      7.55 o 
   5   5   0      808.18      864.94     11.11 o 
   6   5   0      427.58      391.07      5.28 o 
   7   5   0     2550.85     2167.08     17.45 o 
   8   5   0      271.21      212.29      4.87 o 
  -8   6   0       33.38       37.72      2.17 o 
  -7   6   0        0.59        3.30      1.67 o 
  -6   6   0      557.29      537.21     43.90 o 
  -5   6   0      241.77      278.75     12.91 o 
  -4   6   0      225.46      205.29     13.99 o 
  -3   6   0      520.41      550.93      7.57 o 
  -2   6   0     1954.28     1825.89     16.23 o 
  -1   6   0      461.34      397.66      4.02 o 
   0   6   0      201.32      202.76     17.63 o 
   1   6   0     1398.60     1240.98      9.82 o 
   2   6   0        3.76       11.04      1.37 o 
   3   6   0     1801.18     1987.14     56.09 o 
   4   6   0      150.15      146.35      6.03 o 
   5   6   0     1189.69     1116.60     21.74 o 
   6   6   0      328.86      309.94      4.67 o 
   7   6   0       37.21       26.39      2.88 o 
   8   6   0      293.01      298.19      4.58 o 
  -7   7   0      274.75      260.07      5.22 o 
  -6   7   0       15.52       18.06      2.48 o 
  -5   7   0     1012.96      883.12     10.44 o 
  -4   7   0       24.73       25.47      2.65 o 
  -3   7   0     3979.37     3498.29     19.92 o 
  -2   7   0     1444.83     1372.99     12.27 o 
  -1   7   0     1733.23     1701.26     13.51 o 
   0   7   0      449.22      443.88      7.67 o 
   1   7   0      454.11      423.65      7.70 o 
   2   7   0      857.61      848.43     28.11 o 
   3   7   0        0.39        9.07      7.12 o 
   4   7   0     1176.55     1058.48     93.80 o 
   5   7   0       29.34       26.42      3.29 o 
   6   7   0      756.66      675.70      6.25 o 
   7   7   0       28.69       19.21      2.04 o 
  -6   8   0      224.83      195.55      4.77 o 
  -5   8   0      147.26      137.19      4.45 o 
  -4   8   0      346.19      301.20      6.36 o 
  -3   8   0        1.09        2.82      2.16 o 
  -2   8   0       76.34       74.46      4.30 o 
  -1   8   0        0.17        3.35      2.56 o 
   0   8   0      620.92      627.64     31.76 o 
   1   8   0      691.23      750.70     14.71 o 
   2   8   0      211.29      193.48      9.13 o 
   3   8   0      130.01      135.92      5.22 o 
   4   8   0       37.69       26.68      3.00 o 
   5   8   0      219.60      172.43     13.69 o 
   6   8   0       73.58       66.98      1.99 o 
  -5   9   0      299.92      267.37      3.73 o 
  -4   9   0      179.51      193.88      3.45 o 
  -3   9   0       38.21       33.24      2.30 o 
  -2   9   0      175.78      203.55      3.62 o 
  -1   9   0      299.12      312.03      4.42 o 
   0   9   0        5.21       13.56      6.94 o 
   1   9   0      244.55      262.25      4.70 o 
   2   9   0      418.07      386.07     21.81 o 
   3   9   0      768.70      598.34      9.65 o 
   4   9   0       86.95       81.22      3.69 o 
   5   9   0      124.44      104.35      3.40 o 
  -4  10   0       35.08       41.50      2.76 o 
  -3  10   0      283.64      292.06      6.18 o 
  -2  10   0      187.90      180.90      5.21 o 
  -1  10   0       42.35       37.27      3.19 o 
   0  10   0      173.76      180.93      3.63 o 
   1  10   0       25.89       32.80      2.04 o 
   2  10   0      756.10      637.14     59.63 o 
   3  10   0      887.36      727.61      9.39 o 
   4  10   0      201.22      221.41      4.40 o 
  -2  11   0       85.94       91.45      2.92 o 
  -1  11   0       19.56       20.07      1.80 o 
   0  11   0        1.69        7.19      1.52 o 
   1  11   0      441.18      327.36     58.23 o 
   2  11   0       33.84       26.58      2.14 o 
  -1 -11   1      623.42      666.56      4.39 o 
   0 -11   1       76.74       84.78      2.20 o 
   1 -11   1      832.17      801.33     14.60 o 
  -4 -10   1      124.27      143.44      2.98 o 
  -3 -10   1       97.50      130.77      3.83 o 
  -2 -10   1       72.24       88.74      4.35 o 
  -1 -10   1        3.52        8.62      1.35 o 
   0 -10   1      423.62      337.02     48.38 o 
   1 -10   1       45.33       48.82      2.64 o 
   2 -10   1      467.83      459.99      6.62 o 
   3 -10   1      269.57      326.67     21.25 o 
   4 -10   1        4.90        5.17      1.41 o 
  -5  -9   1       10.54        9.07      1.43 o 
  -4  -9   1      170.90      159.65      4.35 o 
  -3  -9   1      315.80      274.94      6.52 o 
  -2  -9   1       36.68       33.07      1.94 o 
  -1  -9   1      678.47      568.39     38.12 o 
   0  -9   1        0.22        3.92      2.01 o 
   1  -9   1      563.66      585.91     76.68 o 
   2  -9   1        8.92        6.90      1.70 o 
   3  -9   1     1299.67     1146.56     30.39 o 
   4  -9   1       82.54       82.25      2.41 o 
   5  -9   1      105.39      114.94     10.27 o 
  -6  -8   1        1.21        3.48      1.23 o 
  -5  -8   1      378.65      345.56      8.85 o 
  -4  -8   1       25.06       22.97      2.09 o 
  -3  -8   1     2271.37     1631.13     16.32 o 
  -2  -8   1      863.15      757.41     45.40 o 
  -1  -8   1      756.59      614.31      8.95 o 
   0  -8   1      539.67      496.50      8.29 o 
   1  -8   1      680.02      655.88     52.32 o 
   2  -8   1      522.28      398.19      7.53 o 
   3  -8   1      164.26      105.68      4.25 o 
   4  -8   1     1125.56      870.50     10.53 o 
   5  -8   1      153.90      118.84      4.03 o 
   6  -8   1       58.68       57.20      3.10 o 
  -7  -7   1      235.12      263.63      4.37 o 
  -6  -7   1      707.75      653.74     45.75 o 
  -5  -7   1       21.00       19.52      1.90 o 
  -4  -7   1      263.49      253.29     21.52 o 
  -3  -7   1       35.96       36.01      3.17 o 
  -2  -7   1     1028.32     1032.19     10.98 o 
  -1  -7   1       83.97      105.49      4.14 o 
   0  -7   1      133.66      122.78      9.44 o 
   1  -7   1       52.96       58.67      6.91 o 
   2  -7   1        9.19        4.83      2.14 o 
   3  -7   1       12.76       18.25      2.59 o 
   4  -7   1      616.66      499.39      8.16 o 
   5  -7   1      576.14      440.02      7.47 o 
   6  -7   1      168.47      114.50      4.19 o 
   7  -7   1      181.28      180.10      4.25 o 
  -7  -6   1      151.31      115.11      3.78 o 
  -6  -6   1        2.14        3.75      2.49 o 
  -5  -6   1      534.16      452.12      5.84 o 
  -4  -6   1       54.70       61.67      3.62 o 
  -3  -6   1      752.62      819.54     48.52 o 
  -2  -6   1        0.01        7.91      2.52 o 
  -1  -6   1     1946.98     1911.18     14.05 o 
   0  -6   1      636.41      792.12     32.72 o 
   1  -6   1      244.90      251.38      4.81 o 
   2  -6   1      731.05      926.38     11.69 o 
   3  -6   1      716.68      629.58      8.34 o 
   4  -6   1      246.41      199.64      5.07 o 
   5  -6   1       25.15       17.88      2.27 o 
   6  -6   1     1333.87     1111.45     11.58 o 
   7  -6   1        8.84        9.34      2.02 o 
  -8  -5   1        5.55        5.61      1.76 o 
  -7  -5   1        3.79        3.86      2.45 o 
  -6  -5   1      162.04      146.18     15.68 o 
  -5  -5   1        2.89        8.58      1.79 o 
  -4  -5   1     1142.10     1071.53     11.74 o 
  -3  -5   1      115.87      105.13      2.11 o 
  -2  -5   1     1753.52     1467.77     11.31 o 
  -1  -5   1      617.52      727.59      7.83 o 
   0  -5   1     1837.91     1924.36     34.19 o 
   1  -5   1        1.51       13.89      1.09 o 
   2  -5   1     1259.15     1144.88     29.84 o 
   3  -5   1     1591.69     1513.54     14.19 o 
   4  -5   1      475.97      477.17     21.15 o 
   5  -5   1      516.43      537.65      5.87 o 
   6  -5   1       37.15       37.20      1.99 o 
   7  -5   1      428.04      439.26     32.31 o 
   8  -5   1        1.04       -0.24      1.64 o 
  -8  -4   1      449.26      404.76      6.58 o 
  -7  -4   1      359.24      290.50      6.94 o 
  -6  -4   1     2210.78     1957.69     47.14 o 
  -5  -4   1      315.52      385.09      7.03 o 
  -4  -4   1     1961.39     1792.54     53.48 o 
  -3  -4   1     1069.07     1176.32     46.15 o 
  -2  -4   1     1302.22     1357.51    114.23 o 
  -1  -4   1     2994.33     3364.26    184.96 o 
   0  -4   1     1788.61     1922.84      6.56 o 
   1  -4   1     2152.80     1896.93     14.87 o 
   2  -4   1        1.91        1.85      0.59 o 
   3  -4   1     2454.03     2447.29     26.99 o 
   4  -4   1      772.11      761.03      6.37 o 
   5  -4   1      833.11      930.69     17.31 o 
   6  -4   1      199.89      203.03      3.78 o 
   7  -4   1      362.37      390.59     10.10 o 
   8  -4   1      364.85      402.45     29.04 o 
  -8  -3   1      100.77       95.05      3.94 o 
  -7  -3   1      554.91      571.42     17.69 o 
  -6  -3   1       74.91       78.86      3.40 o 
  -5  -3   1      946.79     1037.18     90.39 o 
  -4  -3   1        0.18        2.37      1.10 o 
  -3  -3   1     5049.39     5153.66     16.79 o 
  -2  -3   1      218.65      336.12      5.74 o 
  -1  -3   1       50.86       20.61      1.06 o 
   0  -3   1     2378.83     2539.59    138.61 o 
   1  -3   1      146.98      103.66      2.42 o 
   2  -3   1     1802.94     1564.15     38.69 o 
   3  -3   1       58.53       72.64      8.53 o 
   4  -3   1     4136.45     3824.75     11.80 o 
   5  -3   1       19.66       14.23      1.95 o 
   6  -3   1     1051.46     1181.59     31.47 o 
   7  -3   1       62.16       60.59      2.34 o 
   8  -3   1      264.68      279.28      4.04 o 
   9  -3   1      227.77      290.75      4.49 o 
  -8  -2   1      236.52      205.99      5.45 o 
  -7  -2   1      162.25      172.78     13.72 o 
  -6  -2   1      904.24      956.12     11.95 o 
  -5  -2   1      538.37      786.41     10.98 o 
  -4  -2   1      818.10      808.06     32.86 o 
  -3  -2   1       37.19       57.71      1.34 o 
  -2  -2   1     3971.76     4377.11     33.55 o 
  -1  -2   1       29.51       31.01      1.30 o 
   0  -2   1      142.00       96.98      1.67 o 
   1  -2   1     2518.76     2579.60      8.36 o 
   2  -2   1      655.24      616.57      2.95 o 
   3  -2   1     2480.91     2276.87     24.74 o 
   4  -2   1       95.46      131.45      1.52 o 
   5  -2   1     1755.47     1540.56      5.75 o 
   6  -2   1      172.70      219.74      5.10 o 
   7  -2   1      107.49       98.81      3.75 o 
   8  -2   1       87.55       82.67      2.45 o 
   9  -2   1       37.74       52.15      2.40 o 
  -8  -1   1      322.75      320.67      6.62 o 
  -7  -1   1      249.08      288.19      9.01 o 
  -6  -1   1      728.39      862.02     23.33 o 
  -5  -1   1     2698.55     2660.70     77.02 o 
  -4  -1   1     1117.67     1222.69      6.78 o 
  -3  -1   1      737.89      712.53     10.11 o 
  -2  -1   1      147.09      226.46      1.72 o 
   0  -1   1     2655.70     2245.82      6.17 o 
   1  -1   1      197.94      166.25     25.64 o 
   2  -1   1     4957.87     5004.61    140.32 o 
   3  -1   1     1807.44     1808.59      5.33 o 
   4  -1   1     1459.82     1469.70     45.16 o 
   5  -1   1      288.66      273.82      3.06 o 
   6  -1   1     1050.84     1171.92     37.61 o 
   7  -1   1        3.69        3.22      2.82 o 
   8  -1   1      707.03      809.32     10.29 o 
   9  -1   1      133.82      138.57      3.50 o 
  -9   0   1      312.93      339.51      4.42 o 
  -8   0   1       10.95       14.01      2.43 o 
  -7   0   1      641.11      724.18     17.67 o 
  -6   0   1      525.98      672.19     23.13 o 
  -5   0   1      382.23      324.61      5.89 o 
  -4   0   1     1257.86     1420.89     69.87 o 
  -3   0   1     1329.19     1321.26      3.57 o 
  -2   0   1      590.84      510.72     27.60 o 
  -1   0   1       75.51       97.33      1.10 o 
   0   0   1      478.37      403.80      2.48 o 
   1   0   1     1286.37     1347.68      8.45 o 
   2   0   1       35.96       65.12      0.92 o 
   3   0   1      670.93      671.14      3.38 o 
   4   0   1     1401.19     1504.95      6.13 o 
   5   0   1      907.26      959.04     29.01 o 
   6   0   1       60.13       84.62      3.43 o 
   7   0   1       45.34       57.64      3.23 o 
   8   0   1       30.01       29.28      2.84 o 
   9   0   1      265.53      280.28      8.78 o 
  -9   1   1        2.34        2.19      1.20 o 
  -8   1   1      487.16      542.93      7.91 o 
  -7   1   1       89.62      105.65      4.19 o 
  -6   1   1     1572.10     1852.35     14.49 o 
  -5   1   1       34.40       47.54      1.70 o 
  -4   1   1     1266.20     1234.85      8.96 o 
  -3   1   1      167.06      229.50      5.50 o 
  -2   1   1     1149.19     1234.85     34.12 o 
  -1   1   1     1724.42     1623.12      2.52 o 
   0   1   1     1854.58     1926.00     33.36 o 
   1   1   1     3022.08     3075.16     20.18 o 
   2   1   1     1309.12     1451.59      3.66 o 
   3   1   1     5424.39     5080.98     21.16 o 
   4   1   1      115.80      102.31      4.75 o 
   5   1   1     1609.96     1830.38     18.58 o 
   6   1   1     2022.16     2209.86     15.74 o 
   7   1   1      168.98      221.63      5.75 o 
   8   1   1      627.25      707.94      9.78 o 
   9   1   1       20.02       19.38      2.28 o 
  -9   2   1       15.34       17.53      1.41 o 
  -8   2   1        2.95        6.66      1.63 o 
  -7   2   1      300.23      314.19      6.81 o 
  -6   2   1      117.59      139.06      4.47 o 
  -5   2   1     1191.74     1144.08     57.55 o 
  -4   2   1       38.95       33.02      1.49 o 
  -3   2   1     1524.84     1713.81      5.61 o 
  -2   2   1      351.54      356.43     12.92 o 
  -1   2   1     2050.33     2308.24     44.15 o 
   1   2   1      407.23      328.17      3.31 o 
   2   2   1     3523.15     3417.37     97.54 o 
   3   2   1       76.64       62.80      1.07 o 
   4   2   1     2008.18     1823.51    161.22 o 
   5   2   1      146.06      180.80      4.78 o 
   6   2   1      997.95     1020.83     11.15 o 
   7   2   1     1171.08     1134.45     12.75 o 
   8   2   1      251.61      264.15      6.26 o 
   9   2   1      337.36      282.03      5.14 o 
  -8   3   1      101.40      121.15      2.95 o 
  -7   3   1      668.66      679.49      8.62 o 
  -6   3   1     1071.56     1078.60     11.69 o 
  -5   3   1      651.44      734.85      8.52 o 
  -4   3   1     1675.86     1434.68     44.64 o 
  -3   3   1        0.03        8.71      1.64 o 
  -2   3   1     4850.40     5286.69      8.75 o 
  -1   3   1        0.63        8.23      0.60 o 
   1   3   1     5870.40     5548.04     15.11 o 
   2   3   1     2933.12     2975.02     10.27 o 
   3   3   1      212.46      230.02      3.93 o 
   4   3   1      293.45      281.83      6.33 o 
   5   3   1     1444.35     1357.40      9.43 o 
   6   3   1        0.46        6.13      2.28 o 
   7   3   1      240.98      219.44      6.08 o 
   8   3   1      194.80      200.88      5.56 o 
   9   3   1      199.81      149.91      3.64 o 
  -8   4   1      791.43      868.54     50.14 o 
  -7   4   1       10.08        8.17      1.69 o 
  -6   4   1     1357.81     1330.13     43.43 o 
  -5   4   1      516.88      534.85     43.63 o 
  -4   4   1      214.91      166.13      6.06 o 
  -3   4   1      484.79      385.60      5.26 o 
  -2   4   1      294.87      401.33     30.19 o 
  -1   4   1      559.46      475.46      3.31 o 
   0   4   1       65.36      112.29      2.02 o 
   1   4   1     4687.45     4422.10     85.02 o 
   2   4   1     1349.55     1258.73      7.67 o 
   3   4   1     2641.32     2593.49     49.62 o 
   4   4   1      139.77      138.73      7.78 o 
   5   4   1       91.50      107.75      2.39 o 
   6   4   1      755.81      856.86     21.00 o 
   7   4   1        9.67        4.85      2.51 o 
   8   4   1      787.93      731.83      9.61 o 
   9   4   1      337.05      301.24      4.51 o 
  -8   5   1        0.27        3.11      1.83 o 
  -7   5   1      280.01      316.53      6.97 o 
  -6   5   1      119.49      103.47      3.33 o 
  -5   5   1      679.01      635.72     41.22 o 
  -4   5   1      194.80      203.22     12.98 o 
  -3   5   1       60.50       43.37      2.56 o 
  -2   5   1     1164.60     1186.00      7.83 o 
  -1   5   1       54.94       36.88      1.24 o 
   0   5   1     2267.62     1928.61     22.13 o 
   1   5   1       55.90       56.31      3.92 o 
   2   5   1     1067.21      832.42      7.01 o 
   3   5   1     1352.45     1239.15      9.22 o 
   4   5   1      120.38      112.38      2.95 o 
   5   5   1      214.19      227.78      3.84 o 
   6   5   1        9.57       15.83      3.12 o 
   7   5   1      203.83      224.05     16.68 o 
   8   5   1       31.51       29.33      2.64 o 
  -8   6   1      454.91      434.00      5.62 o 
  -7   6   1        9.74        8.49      2.24 o 
  -6   6   1      381.34      388.65      5.99 o 
  -5   6   1       12.68       12.82      1.81 o 
  -4   6   1     1064.20     1052.74     33.43 o 
  -3   6   1      398.85      503.85      6.08 o 
  -2   6   1      166.13      178.79      4.99 o 
  -1   6   1     2221.39     2168.22     23.83 o 
   0   6   1      373.98      324.81      3.42 o 
   1   6   1      652.21      570.81     45.15 o 
   2   6   1      314.67      273.21      4.60 o 
   3   6   1     1035.91     1077.10     18.06 o 
   4   6   1      197.75      197.76      3.58 o 
   5   6   1      852.54      784.79     24.83 o 
   6   6   1     1008.63      874.55      7.63 o 
   7   6   1      296.76      307.36     23.05 o 
   8   6   1      220.01      183.89      4.07 o 
  -7   7   1      197.98      200.29      4.86 o 
  -6   7   1        2.62        3.57      2.04 o 
  -5   7   1      243.49      223.03      5.68 o 
  -4   7   1        4.19        0.59      2.18 o 
  -3   7   1     1131.93     1114.90     11.21 o 
  -2   7   1       75.24       71.62      2.74 o 
  -1   7   1        8.86       17.90      1.66 o 
   0   7   1      708.45      681.52     46.14 o 
   1   7   1      299.07      344.01     26.94 o 
   2   7   1      523.95      600.68      6.45 o 
   3   7   1        6.82        6.27      1.17 o 
   4   7   1      572.94      481.47     11.97 o 
   5   7   1        1.34        1.04      1.26 o 
   6   7   1      741.44      640.67     21.38 o 
   7   7   1      200.15      184.14     12.89 o 
  -6   8   1       61.84       59.72      3.37 o 
  -5   8   1       31.42       28.53      2.85 o 
  -4   8   1      366.58      314.90      6.74 o 
  -3   8   1       10.21       11.77      2.62 o 
  -2   8   1     3181.47     2976.15     19.13 o 
  -1   8   1      505.39      552.82     19.62 o 
   0   8   1     2743.04     2936.37     14.33 o 
   1   8   1      412.66      432.48      6.46 o 
   2   8   1      747.61      816.42      5.93 o 
   3   8   1      474.52      471.90      8.57 o 
   4   8   1       62.61       52.62      5.25 o 
   5   8   1     1000.08      842.48     10.82 o 
   6   8   1        5.17        2.46      1.49 o 
  -5   9   1      229.07      257.84     24.96 o 
  -4   9   1      194.40      170.57      6.71 o 
  -3   9   1      600.62      570.20     17.06 o 
  -2   9   1        4.70       10.35      2.06 o 
  -1   9   1     1404.91     1443.95     12.23 o 
   0   9   1      121.78      148.93      3.73 o 
   1   9   1      282.87      276.01      4.37 o 
   2   9   1       14.30       11.66      1.48 o 
   3   9   1      202.55      195.14      3.58 o 
   4   9   1      364.95      287.49      4.96 o 
   5   9   1        0.57        1.93      1.75 o 
   6   9   1      606.33      634.95      6.25 o 
  -4  10   1      169.98      222.63     15.52 o 
  -3  10   1      447.90      520.81     24.14 o 
  -2  10   1      351.60      408.55     15.52 o 
  -1  10   1        4.54        8.65      3.10 o 
   0  10   1      525.96      560.55     37.06 o 
   1  10   1       22.98       23.85      1.34 o 
   2  10   1      560.81      533.65     26.59 o 
   3  10   1      222.86      194.27      5.26 o 
   4  10   1      102.58       86.81      3.36 o 
   5  10   1       48.42       46.27      2.11 o 
  -3  11   1      102.71      173.58      4.63 o 
  -2  11   1      277.17      347.69      6.98 o 
  -1  11   1      128.57      168.10      4.95 o 
   0  11   1      326.05      397.33      6.76 o 
   1  11   1      529.17      662.63      8.08 o 
   2  11   1       52.26       42.38      2.86 o 
   3  11   1      318.91      299.41      4.88 o 
  -3 -10   2       39.12       42.52      1.91 o 
  -2 -10   2       94.88       94.95      6.76 o 
  -1 -10   2       88.88       88.83      3.49 o 
   0 -10   2      490.32      441.24      6.32 o 
   1 -10   2      261.63      210.19      2.68 o 
   2 -10   2      635.75      599.46      4.88 o 
   3 -10   2      231.25      225.43     12.89 o 
  -4  -9   2      519.60      519.85      6.11 o 
  -3  -9   2      591.96      636.60      8.47 o 
  -2  -9   2       13.28       16.89      1.66 o 
  -1  -9   2     1024.34      870.30      6.23 o 
   0  -9   2       18.65       19.39      2.10 o 
   1  -9   2      388.14      363.11     34.10 o 
   2  -9   2        4.80        5.56      2.23 o 
   3  -9   2     1228.80     1096.56      7.22 o 
   4  -9   2      107.91       87.94      2.76 o 
   5  -9   2       92.87      103.92     11.82 o 
  -5  -8   2      528.27      599.38     46.41 o 
  -4  -8   2       59.78       74.49      6.55 o 
  -3  -8   2      895.87     1050.66    112.30 o 
  -2  -8   2      278.52      275.77      6.47 o 
  -1  -8   2        5.08       10.77      2.09 o 
   0  -8   2      743.01      785.81     73.13 o 
   1  -8   2      392.91      345.74     11.39 o 
   2  -8   2     1022.37      819.94      7.30 o 
   3  -8   2        0.88        3.11      1.88 o 
   4  -8   2       96.84       61.66      2.12 o 
   5  -8   2       61.12       58.65      5.29 o 
   6  -8   2       88.61       87.64      7.19 o 
  -6  -7   2      175.61      176.18      4.51 o 
  -5  -7   2       17.51       18.43      1.97 o 
  -4  -7   2      160.79      133.63      4.67 o 
  -3  -7   2       99.39      128.67     22.92 o 
  -2  -7   2      813.13      763.60      9.11 o 
  -1  -7   2       41.87       52.33      3.01 o 
   0  -7   2      591.58      650.72     33.88 o 
   1  -7   2      939.11      897.38     17.74 o 
   2  -7   2      839.25      681.08     19.98 o 
   3  -7   2     1109.33      930.27     11.39 o 
   4  -7   2      553.66      396.58      7.42 o 
   5  -7   2     1195.51      911.83     10.72 o 
   6  -7   2        5.50        5.75      2.06 o 
   7  -7   2      282.51      239.16      4.51 o 
  -7  -6   2      331.97      321.61      5.24 o 
  -6  -6   2      429.06      361.99      7.20 o 
  -5  -6   2        3.13        4.89      1.85 o 
  -4  -6   2      205.68      158.02      5.27 o 
  -3  -6   2     1328.16     1037.14     12.60 o 
  -2  -6   2      104.14      115.90      3.62 o 
  -1  -6   2     1636.68     1940.01    178.84 o 
   0  -6   2      329.76      396.25      6.14 o 
   1  -6   2      785.52      782.57     20.51 o 
   2  -6   2      166.13      144.15      4.56 o 
   3  -6   2      232.70      243.15      5.77 o 
   4  -6   2     1234.01     1097.27     11.78 o 
   5  -6   2       92.57       80.03      3.80 o 
   6  -6   2      177.72      165.58      4.81 o 
   7  -6   2        3.02        4.31      1.61 o 
  -7  -5   2      692.17      604.19      8.38 o 
  -6  -5   2      202.51      177.06      5.81 o 
  -5  -5   2     2473.42     2478.75     25.99 o 
  -4  -5   2      142.55      163.28     12.24 o 
  -2  -5   2     1188.58      983.72     10.53 o 
  -1  -5   2       84.97       80.71     17.07 o 
   0  -5   2     1986.51     1957.86    126.77 o 
   1  -5   2       52.43       63.37      2.56 o 
   2  -5   2     1987.60     1889.91    227.33 o 
   3  -5   2      437.61      406.63     32.17 o 
   4  -5   2       18.49       22.47      1.64 o 
   5  -5   2      691.35      633.42      9.92 o 
   6  -5   2      109.41      121.57      2.97 o 
   7  -5   2      524.23      573.88     41.01 o 
   8  -5   2        7.75        5.31      1.82 o 
  -8  -4   2      293.55      288.02      4.73 o 
  -7  -4   2       41.40       37.77      3.27 o 
  -6  -4   2      136.65      127.23      2.96 o 
  -5  -4   2     1528.23     1415.54      9.25 o 
  -4  -4   2      138.88      150.25      8.64 o 
  -3  -4   2      331.98      325.79     10.04 o 
  -2  -4   2      241.43      225.90     22.06 o 
  -1  -4   2     2601.19     2772.32     13.17 o 
   0  -4   2       75.44      145.62      6.53 o 
   1  -4   2      230.41      160.52      7.70 o 
   2  -4   2        0.16        7.01      1.19 o 
   3  -4   2     1028.77      830.29      7.07 o 
   4  -4   2       21.84       19.51      1.80 o 
   5  -4   2      636.10      640.15     13.56 o 
   6  -4   2     1592.01     1438.80     39.78 o 
   7  -4   2      139.82      156.39      6.32 o 
   8  -4   2      276.46      281.64     22.41 o 
  -8  -3   2      106.14       95.99      3.30 o 
  -7  -3   2      503.04      396.37      7.84 o 
  -6  -3   2       58.58       68.59      4.00 o 
  -5  -3   2       89.71       87.49      3.40 o 
  -4  -3   2      109.52      103.31      2.81 o 
  -3  -3   2     3577.44     3790.18     40.39 o 
  -2  -3   2     1595.62     1747.67     35.60 o 
  -1  -3   2     2870.78     3776.83     10.07 o 
   0  -3   2     1737.16     1823.81    117.57 o 
   1  -3   2     2198.41     2144.23     55.74 o 
   2  -3   2     1197.07     1170.54     16.26 o 
   3  -3   2       43.24       79.21      1.36 o 
   4  -3   2      411.71      302.91      6.69 o 
   5  -3   2      270.80      337.42     18.30 o 
   6  -3   2       82.21       82.37      4.61 o 
   7  -3   2      632.77      648.97      6.17 o 
   8  -3   2      410.32      419.25      3.67 o 
   9  -3   2      491.41      568.63      5.67 o 
  -8  -2   2      105.30      102.98      3.60 o 
  -7  -2   2      328.66      319.95      8.44 o 
  -6  -2   2      815.43      769.33     13.31 o 
  -5  -2   2      119.34      134.55      9.66 o 
  -4  -2   2     1163.74     1084.33     43.55 o 
  -3  -2   2      591.71      713.30      4.15 o 
  -2  -2   2     1505.51     1515.38      6.53 o 
  -1  -2   2       85.59      173.77     12.31 o 
   0  -2   2     7909.69     7345.92     70.42 o 
   1  -2   2     1388.38     1293.73     17.51 o 
   2  -2   2      344.94      365.35     20.69 o 
   3  -2   2     2995.98     2872.03     15.73 o 
   4  -2   2       13.10       12.41      0.67 o 
   5  -2   2     1737.81     1671.46     17.48 o 
   6  -2   2       81.85       98.28      7.26 o 
   7  -2   2     1305.66     1524.25     31.97 o 
   8  -2   2      177.53      197.93      4.76 o 
   9  -2   2      609.52      689.36      6.85 o 
  -8  -1   2      640.58      624.68      7.93 o 
  -7  -1   2        0.60        3.04      1.47 o 
  -6  -1   2      737.14      838.24     19.78 o 
  -5  -1   2      739.20     1106.51     39.43 o 
  -4  -1   2       40.72       24.49      6.18 o 
  -3  -1   2     1949.18     2165.26     18.73 o 
  -2  -1   2        0.15       16.08      0.65 o 
  -1  -1   2     6170.65     7619.35     16.89 o 
   0  -1   2     1663.00     1511.26      6.70 o 
   1  -1   2     3409.51     3045.09     65.97 o 
   2  -1   2     1132.05     1253.59     21.33 o 
   3  -1   2     2508.57     2472.02     75.65 o 
   4  -1   2     2722.04     2446.03     29.26 o 
   5  -1   2      262.31      300.85     13.73 o 
   6  -1   2      970.62     1037.29     10.10 o 
   7  -1   2      216.93      246.57      5.81 o 
   8  -1   2      376.78      438.26      7.73 o 
   9  -1   2       16.96       23.28      1.82 o 
  -8   0   2        0.05        3.66      2.25 o 
  -7   0   2      141.35      175.51      3.49 o 
  -6   0   2       26.71       36.23      4.36 o 
  -5   0   2     1710.67     2079.99     14.57 o 
  -4   0   2      156.71      175.17      2.64 o 
  -3   0   2     5847.12     6634.77    244.18 o 
  -2   0   2     4317.86     4400.07     12.96 o 
  -1   0   2     1722.61     1778.49    110.69 o 
   0   0   2      630.01      627.15     15.11 o 
   1   0   2      936.37     1051.18      3.24 o 
   3   0   2       15.89        6.85      0.99 o 
   4   0   2      916.35      852.92     12.99 o 
   5   0   2     1445.29     1163.11     43.19 o 
   6   0   2       17.32       31.15      2.53 o 
   7   0   2      329.05      332.49      6.56 o 
   8   0   2        7.51       11.70      2.36 o 
   9   0   2      486.29      556.33      5.01 o 
  -8   1   2      453.72      436.10      7.20 o 
  -7   1   2      299.07      324.17      7.05 o 
  -6   1   2      845.69      876.01     10.95 o 
  -5   1   2      337.47      389.38     30.69 o 
  -4   1   2     1098.24     1125.11      9.07 o 
  -3   1   2      153.35      145.00      2.95 o 
  -2   1   2     2025.18     2144.27     34.10 o 
  -1   1   2      621.03      660.63     23.62 o 
   0   1   2      175.92      256.06     18.43 o 
   1   1   2       27.15       40.87      0.59 o 
   3   1   2     2221.72     2032.92     12.49 o 
   4   1   2      676.97      738.92      4.88 o 
   5   1   2     1832.25     1627.55     68.38 o 
   6   1   2     1664.07     1801.30     13.92 o 
   7   1   2       48.19       50.34      3.11 o 
   8   1   2      282.29      277.18      6.17 o 
   9   1   2        3.12        4.35      2.26 o 
  -8   2   2      349.72      387.65     42.36 o 
  -7   2   2     1058.16     1096.96     12.73 o 
  -6   2   2       35.88       32.95      3.01 o 
  -5   2   2      784.37      874.47      9.75 o 
  -4   2   2       17.06       22.24      1.55 o 
  -3   2   2     1781.52     1519.60    230.42 o 
  -2   2   2      756.03      658.01     19.65 o 
  -1   2   2     3786.34     4377.91     81.75 o 
   1   2   2       22.80       26.80      0.67 o 
   2   2   2       81.14       81.14      1.43 o 
   3   2   2        1.25        4.23      1.70 o 
   4   2   2     5499.74     5203.54     14.14 o 
   5   2   2        7.37       15.08      0.95 o 
   6   2   2     1537.24     1786.95     90.60 o 
   7   2   2        3.60        8.52      2.32 o 
   8   2   2      561.74      561.89      8.62 o 
   9   2   2      101.06       92.29      3.50 o 
  -8   3   2      342.77      401.98     48.45 o 
  -7   3   2       35.65       55.64      6.96 o 
  -6   3   2     1516.52     1706.01     15.38 o 
  -5   3   2       15.91       13.97      2.15 o 
  -4   3   2     3137.45     2768.50     56.14 o 
  -3   3   2       20.23       20.35      3.94 o 
  -2   3   2      374.00      241.83      8.52 o 
  -1   3   2      420.17      552.91     14.73 o 
   0   3   2     3119.45     3121.94     11.21 o 
   1   3   2      947.37      915.83      6.06 o 
   2   3   2     2410.20     2403.13     32.76 o 
   3   3   2     1676.53     1565.61      5.63 o 
   4   3   2        1.14        4.08      0.99 o 
   5   3   2     1125.82     1151.91      8.26 o 
   6   3   2        1.39       14.97      6.02 o 
   7   3   2      456.38      530.53     53.76 o 
   8   3   2       93.63      113.76      4.29 o 
   9   3   2      117.30      107.05      3.38 o 
  -8   4   2      133.84      169.72     20.12 o 
  -7   4   2       90.55       99.82      9.15 o 
  -6   4   2     1820.49     1816.96     12.34 o 
  -5   4   2     1130.86     1102.96    205.22 o 
  -4   4   2      411.94      384.03      3.90 o 
  -3   4   2     1160.90     1155.49      8.82 o 
  -2   4   2     3192.02     3536.30      9.26 o 
  -1   4   2      571.43      545.83      3.61 o 
   0   4   2       71.76       77.00      0.85 o 
   1   4   2      608.55      515.58      7.00 o 
   2   4   2     1635.80     1582.99      8.54 o 
   3   4   2      161.01      121.05      5.63 o 
   4   4   2      550.75      466.45      5.11 o 
   5   4   2      513.88      597.65      5.39 o 
   6   4   2     1994.63     2040.28     84.33 o 
   7   4   2      144.14      140.19     17.12 o 
   8   4   2      527.89      524.21      8.08 o 
   9   4   2        1.36        2.26      1.46 o 
  -8   5   2        4.02        3.45      1.63 o 
  -7   5   2      228.61      243.68     11.91 o 
  -6   5   2       41.44       40.79      2.50 o 
  -5   5   2      722.05      595.11    143.83 o 
  -4   5   2       16.29       18.87      1.84 o 
  -3   5   2      514.20      561.82      7.31 o 
  -2   5   2     3107.64     3503.26     97.00 o 
  -1   5   2      200.76      238.48      2.26 o 
   0   5   2     2075.27     2177.57     35.71 o 
   1   5   2      377.15      435.43      4.65 o 
   2   5   2     3990.33     3603.65     14.13 o 
   3   5   2        1.97        2.39      0.98 o 
   4   5   2     3124.85     2768.19     61.98 o 
   5   5   2      164.58      154.22      3.11 o 
   6   5   2      830.79      793.16     10.17 o 
   7   5   2      297.26      279.50     14.95 o 
   8   5   2       88.42       83.38      3.42 o 
  -7   6   2        5.34        4.53      1.58 o 
  -6   6   2      395.73      381.07     18.86 o 
  -5   6   2        8.46        6.74      8.26 o 
  -4   6   2     2052.36     1870.61    296.14 o 
  -3   6   2      278.57      256.34      6.93 o 
  -2   6   2       37.43       52.42      2.64 o 
  -1   6   2      403.85      343.40      3.55 o 
   0   6   2     3135.83     3074.49     49.21 o 
   1   6   2     1950.31     1832.03     31.64 o 
   2   6   2       17.62       17.12      1.34 o 
   3   6   2     1573.35     1372.70      9.96 o 
   4   6   2        3.65        4.69      1.33 o 
   5   6   2      497.95      461.73      6.38 o 
   6   6   2       58.50       70.69      1.97 o 
   7   6   2       53.98       52.03      4.30 o 
   8   6   2      299.78      285.89      5.06 o 
  -7   7   2      184.03      195.91      4.61 o 
  -6   7   2     1021.96      929.62     11.26 o 
  -5   7   2      673.56      652.66      9.75 o 
  -4   7   2       70.16       52.31      3.29 o 
  -3   7   2      557.10      502.85     14.76 o 
  -2   7   2       87.93      105.98      3.16 o 
  -1   7   2      699.76      675.42      6.78 o 
   0   7   2     1395.79     1111.60     63.29 o 
   1   7   2      904.26      937.52    124.21 o 
   2   7   2      915.54     1007.38     22.01 o 
   3   7   2       14.51       17.82      1.31 o 
   4   7   2      384.29      370.71      6.33 o 
   5   7   2       24.73       22.73      1.80 o 
   6   7   2      477.48      467.65     16.21 o 
   7   7   2      216.99      210.35      3.28 o 
  -6   8   2      112.99      132.16      4.33 o 
  -5   8   2      170.53      166.44      5.04 o 
  -4   8   2      187.30      192.55      5.63 o 
  -3   8   2       14.24       19.96      2.80 o 
  -2   8   2      282.42      260.69      4.75 o 
  -1   8   2     1093.16     1137.91     48.84 o 
   0   8   2        6.67       16.28      1.32 o 
   1   8   2     1101.68     1121.41     10.75 o 
   2   8   2      667.59      670.72      6.43 o 
   3   8   2     1621.72     1463.09      9.85 o 
   4   8   2       24.50       29.27      1.80 o 
   5   8   2      208.31      186.13      3.40 o 
   6   8   2       66.87       51.07      2.86 o 
   7   8   2       81.46       83.90      2.50 o 
  -5   9   2       88.45       87.50      3.93 o 
  -4   9   2      175.61      163.01     42.48 o 
  -3   9   2      863.83      774.15     14.13 o 
  -2   9   2        2.33       10.86      5.45 o 
  -1   9   2      303.39      338.58     13.09 o 
   0   9   2       54.91       53.58      2.75 o 
   1   9   2      834.04      874.44     20.91 o 
   2   9   2       32.27       39.76      1.73 o 
   3   9   2      552.48      478.57      5.34 o 
   4   9   2      287.81      235.21     11.04 o 
   5   9   2      692.83      584.30      6.24 o 
   6   9   2      444.25      405.31      5.75 o 
  -4  10   2        9.25       11.96      3.57 o 
  -3  10   2      216.50      234.84     11.16 o 
  -2  10   2      379.16      440.06     11.04 o 
  -1  10   2      400.18      482.88     20.13 o 
   0  10   2     1115.47     1349.62     60.41 o 
   1  10   2        6.35       20.48      9.40 o 
   2  10   2      275.65      314.19      5.86 o 
   3  10   2       23.22       13.21      4.35 o 
   4  10   2      160.69      121.57      6.79 o 
   5  10   2      303.98      265.83      4.80 o 
  -3  11   2        2.12        7.75      4.19 o 
  -2  11   2      333.75      476.29      9.18 o 
  -1  11   2      135.92      176.53     19.45 o 
   0  11   2      449.67      529.32     85.66 o 
   1  11   2      211.29      235.02     44.19 o 
   2  11   2       30.51       32.42      3.44 o 
   3  11   2      394.81      391.62      5.68 o 
  -2 -10   3      406.91      476.28      4.82 o 
  -1 -10   3       62.76       65.66      5.72 o 
   0 -10   3       86.28       93.67      5.18 o 
   1 -10   3      133.46      148.78     10.91 o 
   2 -10   3      159.20      134.15      2.30 o 
  -3  -9   3      400.78      380.21      5.40 o 
  -2  -9   3      148.88      163.04      2.52 o 
  -1  -9   3      274.46      325.70     12.27 o 
   0  -9   3      287.45      273.42      8.85 o 
   1  -9   3      387.09      428.40      4.13 o 
   2  -9   3       41.35       50.07      1.68 o 
   3  -9   3      137.07      128.35      2.10 o 
   4  -9   3       15.88       16.44      1.08 o 
  -5  -8   3      590.31      693.68      6.27 o 
  -4  -8   3       13.41       18.10      1.43 o 
  -3  -8   3      627.98      658.18     31.68 o 
  -2  -8   3       13.99       17.68      1.77 o 
  -1  -8   3      813.07      810.53     19.24 o 
   0  -8   3      210.18      196.09      4.64 o 
   1  -8   3      120.93      128.75      8.98 o 
   2  -8   3      518.29      518.57      8.48 o 
   3  -8   3      184.37      164.35      4.81 o 
   4  -8   3       70.14       70.82      8.41 o 
   5  -8   3      241.03      215.04     18.75 o 
   6  -8   3      584.00      520.47      5.65 o 
  -6  -7   3       40.76       53.35      2.16 o 
  -5  -7   3       32.79       33.13      3.12 o 
  -4  -7   3     1014.27     1008.47     10.56 o 
  -3  -7   3       94.45      107.09      6.43 o 
  -2  -7   3      108.86      124.66      4.10 o 
  -1  -7   3      501.99      442.75      6.79 o 
   0  -7   3      172.89      183.42      3.52 o 
   1  -7   3      892.15      823.82      8.32 o 
   2  -7   3      111.27      105.20      7.86 o 
   3  -7   3     2127.66     1741.49     34.01 o 
   4  -7   3       54.07       41.29      3.49 o 
   5  -7   3      133.74      111.68      4.20 o 
   6  -7   3      287.70      217.26      5.01 o 
  -6  -6   3      262.70      296.87      5.80 o 
  -5  -6   3      499.10      531.65     35.60 o 
  -4  -6   3      114.22      109.39      4.24 o 
  -3  -6   3     2723.64     2928.32    315.86 o 
  -2  -6   3       12.16       19.62      3.98 o 
  -1  -6   3      497.39      527.20      7.23 o 
   0  -6   3       79.30       93.21      2.63 o 
   1  -6   3     1535.16     1430.14      9.26 o 
   2  -6   3      321.79      282.45      6.81 o 
   3  -6   3     1440.66     1263.50     13.62 o 
   4  -6   3      628.58      485.00      8.62 o 
   5  -6   3     1062.23      915.67     11.16 o 
   6  -6   3        2.65        8.58      2.26 o 
   7  -6   3       63.12       57.56      2.76 o 
  -7  -5   3      501.82      499.68      6.45 o 
  -6  -5   3      293.58      249.26      6.24 o 
  -5  -5   3      289.02      239.13      6.75 o 
  -4  -5   3        3.30        6.69      2.92 o 
  -3  -5   3      690.98      884.71      8.13 o 
  -2  -5   3     1299.13     1409.49     15.56 o 
  -1  -5   3      121.02      139.58      3.98 o 
   0  -5   3      756.16      841.43     28.65 o 
   1  -5   3        9.42       15.63      6.15 o 
   2  -5   3      966.32      847.96     85.69 o 
   3  -5   3      111.95      124.84      4.38 o 
   4  -5   3      398.86      365.06      7.15 o 
   5  -5   3      631.14      535.23      8.49 o 
   6  -5   3      223.08      208.04      5.36 o 
   7  -5   3      154.46      133.44      3.99 o 
   8  -5   3       69.35       91.82      2.78 o 
  -7  -4   3       94.52       84.24      3.36 o 
  -6  -4   3      645.32      570.43     25.99 o 
  -5  -4   3      462.72      458.99     40.81 o 
  -4  -4   3     1359.16     1132.11      9.89 o 
  -3  -4   3      164.31      167.82      3.86 o 
  -2  -4   3      558.29      534.11     22.90 o 
  -1  -4   3      600.49      740.19      7.81 o 
   0  -4   3        7.71       16.24      4.96 o 
   1  -4   3     2216.14     2292.85    232.02 o 
   2  -4   3      118.46      114.87      3.25 o 
   3  -4   3     2516.69     2003.30     12.10 o 
   4  -4   3       81.90      101.52      9.85 o 
   5  -4   3      702.56      669.78      7.13 o 
   6  -4   3      543.19      533.84      8.20 o 
   7  -4   3      190.34      173.70      4.17 o 
   8  -4   3      296.62      259.75      4.50 o 
  -8  -3   3      183.68      191.22      3.35 o 
  -7  -3   3      400.10      349.48      6.81 o 
  -6  -3   3        4.97        5.77      1.44 o 
  -5  -3   3     1179.04     1131.00     68.68 o 
  -4  -3   3       44.08       49.62      1.92 o 
  -3  -3   3      673.50      536.99      3.80 o 
  -2  -3   3      695.32      661.13     11.96 o 
  -1  -3   3     1037.18     1234.02      9.01 o 
   0  -3   3     2514.51     2567.17     55.15 o 
   1  -3   3       20.32       37.76      2.77 o 
   2  -3   3     4805.96     3860.83     16.08 o 
   3  -3   3       14.83       17.46      1.51 o 
   4  -3   3      888.86      782.94      7.27 o 
   5  -3   3        5.76        4.81      1.59 o 
   6  -3   3      571.81      649.57      6.38 o 
   7  -3   3       82.42      109.14      3.79 o 
   8  -3   3      510.05      526.40      4.89 o 
  -8  -2   3      244.23      231.22      3.87 o 
  -7  -2   3      752.08      696.93      6.64 o 
  -6  -2   3      946.04      955.29     15.25 o 
  -5  -2   3       52.46       51.04      2.26 o 
  -4  -2   3      990.99     1059.20      5.89 o 
  -3  -2   3      225.64      220.52      3.43 o 
  -2  -2   3     1163.93     1061.54     18.17 o 
  -1  -2   3     1016.34     1265.39     27.43 o 
   0  -2   3     3928.45     4290.77     15.91 o 
   1  -2   3      191.66      153.03      4.63 o 
   2  -2   3      556.99      460.58     27.37 o 
   3  -2   3     2394.20     2166.36     74.97 o 
   4  -2   3       85.39       88.10      4.32 o 
   5  -2   3      986.41      931.94     26.56 o 
   6  -2   3      563.38      563.11     12.82 o 
   7  -2   3      577.12      671.54      6.25 o 
   8  -2   3      572.18      596.74      5.44 o 
   9  -2   3      114.77      124.68      2.66 o 
  -8  -1   3      180.99      183.76      3.84 o 
  -7  -1   3      160.71      131.09      5.16 o 
  -6  -1   3      740.06      805.52      6.36 o 
  -5  -1   3      352.99      395.33      5.53 o 
  -4  -1   3      379.62      439.72      6.78 o 
  -3  -1   3     3454.59     4320.65    139.72 o 
  -2  -1   3       93.84      125.54      7.99 o 
  -1  -1   3     1361.00     1509.12     37.56 o 
   0  -1   3     1463.14     1833.11      7.79 o 
   1  -1   3     2851.20     2500.01     66.11 o 
   2  -1   3        2.44       11.79      1.09 o 
   3  -1   3     1044.33      895.74      4.26 o 
   4  -1   3     2122.41     1879.40      9.78 o 
   5  -1   3      240.74      210.61      2.62 o 
   6  -1   3      732.65      669.41      8.32 o 
   7  -1   3        4.85        7.65      2.17 o 
   8  -1   3      736.61      794.95      6.62 o 
   9  -1   3       64.08       69.56      5.89 o 
  -8   0   3       48.89       36.23      2.51 o 
  -7   0   3      632.73      615.34     50.84 o 
  -6   0   3       27.40       28.42      3.77 o 
  -5   0   3      500.14      554.69     77.25 o 
  -4   0   3      390.12      468.50     32.05 o 
  -3   0   3        7.05        5.08      0.91 o 
  -2   0   3     5765.86     6772.12     63.71 o 
  -1   0   3      290.90      386.28      2.38 o 
   0   0   3     5977.08     5925.57     53.11 o 
   1   0   3      451.22      537.68     54.96 o 
   2   0   3     2526.90     2630.24     51.52 o 
   3   0   3      385.18      406.66     29.64 o 
   4   0   3       78.37      140.23      2.17 o 
   5   0   3      725.97      711.59     19.65 o 
   6   0   3      189.93      200.55      4.65 o 
   7   0   3      778.51      783.01     33.06 o 
   8   0   3       61.95       64.04      3.42 o 
   9   0   3      480.75      516.58     10.24 o 
  -8   1   3      410.07      440.86     53.86 o 
  -7   1   3       25.11       18.46      2.91 o 
  -6   1   3      970.32     1019.70      8.21 o 
  -5   1   3       44.51       73.09      3.81 o 
  -4   1   3      431.76      373.19     15.17 o 
  -3   1   3      195.16      178.04     31.73 o 
  -2   1   3      584.22      478.03    116.89 o 
  -1   1   3     2271.24     1982.60     93.67 o 
   0   1   3     4435.93     5110.14     34.34 o 
   1   1   3     2888.57     2864.67     75.13 o 
   2   1   3     4918.39     4954.51    261.88 o 
   3   1   3     3111.54     2771.55     48.25 o 
   4   1   3      450.86      472.76     40.03 o 
   5   1   3     1093.40     1019.38     39.28 o 
   6   1   3      402.36      522.75     16.60 o 
   7   1   3      608.40      612.61      8.67 o 
   8   1   3      853.28      840.51     10.17 o 
   9   1   3      286.40      296.27      3.54 o 
  -8   2   3      284.40      313.73     34.07 o 
  -7   2   3       12.13       21.97      1.34 o 
  -6   2   3       94.78      105.43      4.55 o 
  -5   2   3      878.70     1123.94     12.35 o 
  -4   2   3        1.41        3.48      1.77 o 
  -3   2   3     2364.14     2588.97     25.52 o 
  -2   2   3      923.65     1122.51     19.82 o 
  -1   2   3     3480.71     3420.59     10.54 o 
   0   2   3      991.18     1060.45     14.26 o 
   1   2   3     1339.89     1264.92     29.15 o 
   2   2   3     1303.99     1133.78      8.96 o 
   3   2   3      678.75      698.37      4.11 o 
   4   2   3     2477.58     2306.50     34.21 o 
   5   2   3      386.13      331.18     25.72 o 
   6   2   3      315.93      399.25     38.40 o 
   7   2   3        1.26        3.57      1.65 o 
   8   2   3      286.93      279.96      6.07 o 
   9   2   3      502.35      539.81      7.35 o 
  -8   3   3        3.21        2.81      1.31 o 
  -7   3   3     1614.14     1880.16    141.30 o 
  -6   3   3        3.93       10.89      3.65 o 
  -5   3   3      378.22      470.40      8.17 o 
  -4   3   3      517.32      527.43     24.21 o 
  -3   3   3      584.23      644.34     26.30 o 
  -2   3   3     2144.98     2210.72     83.41 o 
  -1   3   3       55.71       88.72      3.05 o 
   0   3   3     3436.75     3405.54     10.95 o 
   1   3   3       30.74       36.64      1.05 o 
   2   3   3      678.35      552.35     14.24 o 
   3   3   3     1965.89     1755.55     12.34 o 
   4   3   3       99.80       86.44      1.49 o 
   5   3   3     1509.01     1323.62      8.21 o 
   6   3   3      399.80      380.67      4.63 o 
   7   3   3      579.14      646.25     65.29 o 
   8   3   3       19.69       28.61      2.87 o 
   9   3   3       69.70       76.70      3.02 o 
  -8   4   3      232.94      220.08     20.25 o 
  -7   4   3      373.84      397.10     19.08 o 
  -6   4   3      557.78      585.07     48.26 o 
  -5   4   3      456.40      451.51      8.24 o 
  -4   4   3        3.32        9.44      1.67 o 
  -3   4   3     1447.88     1458.88     89.88 o 
  -2   4   3       48.12       58.90      3.09 o 
  -1   4   3     2542.67     2508.81     24.30 o 
   0   4   3     3321.48     3510.76     23.01 o 
   1   4   3      250.28      238.16      3.81 o 
   2   4   3      313.98      341.95      4.02 o 
   3   4   3      527.05      430.00      4.23 o 
   4   4   3     1662.37     1561.28      8.40 o 
   5   4   3     1555.74     1640.08      9.54 o 
   6   4   3     2062.33     2005.31     22.18 o 
   7   4   3       33.94       39.13      3.00 o 
   8   4   3      552.09      514.30      7.75 o 
   9   4   3       10.44       10.95      1.86 o 
  -8   5   3       11.86       10.08      1.94 o 
  -7   5   3      102.88      111.71     17.22 o 
  -6   5   3      335.19      383.82     10.65 o 
  -5   5   3      711.62      690.50      7.70 o 
  -4   5   3      464.07      524.05     20.85 o 
  -3   5   3      735.57      664.83      7.30 o 
  -2   5   3     1441.48     1303.78     61.36 o 
  -1   5   3     2121.37     2196.31     49.12 o 
   0   5   3     3188.16     2996.44     31.08 o 
   1   5   3       84.56       83.15      1.68 o 
   2   5   3     1064.53     1024.60      8.43 o 
   3   5   3      581.13      570.49      5.44 o 
   4   5   3      427.59      388.06      4.67 o 
   5   5   3     1732.08     1841.74     16.10 o 
   6   5   3      455.98      442.69      4.41 o 
   7   5   3      417.47      410.84     22.11 o 
   8   5   3       31.78       24.61      1.73 o 
   9   5   3      234.52      200.72      3.61 o 
  -7   6   3      133.18      138.37     11.93 o 
  -6   6   3      947.35     1000.27     12.40 o 
  -5   6   3      201.87      220.50      7.65 o 
  -4   6   3     1323.92     1390.69      8.68 o 
  -3   6   3      104.55      114.68      4.96 o 
  -2   6   3      872.52      795.57     21.69 o 
  -1   6   3       29.55       55.00      4.13 o 
   0   6   3     1749.87     1718.95     17.81 o 
   1   6   3     1702.91     1455.09     19.98 o 
   2   6   3        4.54        1.98      1.14 o 
   3   6   3      721.79      642.85      6.24 o 
   4   6   3        0.21        3.67      1.54 o 
   5   6   3      702.40      666.09      6.59 o 
   6   6   3      215.88      205.23      3.52 o 
   7   6   3      523.92      539.16      5.43 o 
   8   6   3      216.87      233.25     35.01 o 
  -7   7   3        1.01        1.70      2.26 o 
  -6   7   3      168.89      195.89      3.81 o 
  -5   7   3      746.28      765.15     50.96 o 
  -4   7   3       61.86       58.41      9.52 o 
  -3   7   3     1052.46     1060.33     35.92 o 
  -2   7   3      106.47      107.34      3.48 o 
  -1   7   3      810.44      871.94     45.68 o 
   0   7   3      130.03      124.48      4.59 o 
   1   7   3       11.26       14.22      1.28 o 
   2   7   3      929.62      956.14     25.11 o 
   3   7   3       32.83       35.85      1.39 o 
   4   7   3      933.44      827.79      7.11 o 
   5   7   3       27.55       38.50      3.16 o 
   6   7   3      741.00      736.10     16.42 o 
   7   7   3       45.00       42.80      1.81 o 
  -6   8   3        7.82        9.10      2.57 o 
  -5   8   3      277.56      263.70      6.48 o 
  -4   8   3      416.91      484.78     19.13 o 
  -3   8   3      137.30      152.24      8.43 o 
  -2   8   3      679.62      728.15     74.01 o 
  -1   8   3       48.45       56.80      7.00 o 
   0   8   3     2153.82     2203.69     19.07 o 
   1   8   3      230.22      202.11      4.34 o 
   2   8   3     1131.58     1146.24     14.95 o 
   3   8   3      655.76      662.03      9.28 o 
   4   8   3      334.88      301.43     17.79 o 
   5   8   3      425.01      406.01      8.05 o 
   6   8   3       38.39       31.54      2.60 o 
   7   8   3      445.40      411.27      5.46 o 
  -5   9   3      120.99      116.55      9.33 o 
  -4   9   3      639.24      460.13     10.26 o 
  -3   9   3      312.66      212.22      7.89 o 
  -2   9   3      109.99      120.57      4.90 o 
  -1   9   3      135.85      134.94      5.91 o 
   0   9   3      183.66      173.87      3.18 o 
   1   9   3     1601.77     1745.72     49.38 o 
   2   9   3      353.67      368.32      4.85 o 
   3   9   3      152.72      158.05      3.37 o 
   4   9   3      211.20      212.76      7.02 o 
   5   9   3      267.36      237.45     11.27 o 
   6   9   3      370.06      356.26      5.56 o 
  -4  10   3       17.76       27.25      2.80 o 
  -3  10   3      359.91      325.58     25.08 o 
  -2  10   3      240.47      265.69     32.94 o 
  -1  10   3       69.88       80.97      6.57 o 
   0  10   3      307.26      339.97      5.98 o 
   1  10   3      271.94      268.69     10.33 o 
   2  10   3      913.27      983.47      6.56 o 
   3  10   3       40.26       31.80      1.74 o 
   4  10   3      434.15      400.82      4.27 o 
   5  10   3       95.73       79.43      4.92 o 
  -3  11   3      251.71      441.87      7.70 o 
  -2  11   3       21.36       24.97      2.66 o 
  -1  11   3      200.28      316.05     13.61 o 
   0  11   3       88.63      105.11      3.15 o 
   1  11   3      223.11      260.61     13.67 o 
   2  11   3       66.72       65.58      2.77 o 
   3  11   3      999.01      953.29     52.39 o 
   4  11   3       14.19       11.68      2.03 o 
  -2  -9   4      159.65      161.78      6.44 o 
  -1  -9   4      115.84      102.10      2.05 o 
   0  -9   4       95.78      127.35      2.72 o 
   1  -9   4      868.60      874.48      7.04 o 
   2  -9   4        3.88        1.83      1.51 o 
   3  -9   4        4.87        9.56      1.46 o 
  -4  -8   4       46.62       65.77      2.34 o 
  -3  -8   4      147.64      148.68      2.10 o 
  -2  -8   4       46.58       46.63      1.83 o 
  -1  -8   4      422.43      439.31      6.17 o 
   0  -8   4      214.72      231.29      5.43 o 
   1  -8   4        5.25        4.68      2.52 o 
   2  -8   4      640.88      619.64     42.70 o 
   3  -8   4        0.42        1.82      1.40 o 
   4  -8   4      230.63      184.54      4.55 o 
   5  -8   4      136.97      107.34      3.00 o 
  -5  -7   4       35.21       54.23      2.41 o 
  -4  -7   4      845.70      951.29     47.55 o 
  -3  -7   4      251.42      275.35      3.41 o 
  -2  -7   4      322.69      375.26      5.69 o 
  -1  -7   4        1.14        5.57      2.94 o 
   0  -7   4      905.49      934.85     10.84 o 
   1  -7   4        4.01       12.82      2.36 o 
   2  -7   4      247.48      230.80     15.07 o 
   3  -7   4      804.72      787.70     12.68 o 
   4  -7   4       28.19       24.37      1.65 o 
   5  -7   4      581.00      499.52     41.35 o 
   6  -7   4       35.47       34.34      2.31 o 
  -6  -6   4      296.46      321.36      4.72 o 
  -5  -6   4      577.48      583.93      8.35 o 
  -4  -6   4      406.74      470.43     17.26 o 
  -3  -6   4      781.14      835.22     20.25 o 
  -2  -6   4       33.99       59.56      8.02 o 
  -1  -6   4     1306.00     1523.11    126.17 o 
   0  -6   4       24.09       24.43      2.15 o 
   1  -6   4     1028.20     1067.69     13.04 o 
   2  -6   4      385.05      416.66      8.74 o 
   3  -6   4        2.54       12.33      5.58 o 
   4  -6   4      450.44      391.53      8.14 o 
   5  -6   4       11.99        6.40      2.64 o 
   6  -6   4     1432.92     1101.65     11.17 o 
   7  -6   4      163.39      147.88      3.62 o 
  -6  -5   4       21.81       14.24      2.12 o 
  -5  -5   4      103.17      116.11     10.87 o 
  -4  -5   4      366.26      396.57      6.95 o 
  -3  -5   4     1867.81     1989.24     85.87 o 
  -2  -5   4      749.29      723.36     18.10 o 
  -1  -5   4       85.13      100.77      6.31 o 
   0  -5   4      657.66      753.75      6.86 o 
   1  -5   4        8.08        1.49      1.64 o 
   2  -5   4     1239.74     1341.47     14.48 o 
   3  -5   4     1015.01     1069.98     13.00 o 
   4  -5   4      338.49      330.36      7.42 o 
   5  -5   4      458.53      417.53      7.91 o 
   6  -5   4       49.04       51.44      3.18 o 
   7  -5   4      337.18      292.84      5.47 o 
  -7  -4   4       12.43       13.17      1.71 o 
  -6  -4   4      351.70      399.24     36.86 o 
  -5  -4   4      201.93      238.86      5.81 o 
  -4  -4   4      552.92      535.42      8.37 o 
  -3  -4   4     5060.57     5607.64     19.41 o 
  -2  -4   4      359.34      364.57      5.24 o 
  -1  -4   4      733.10      797.23    131.90 o 
   0  -4   4      236.84      252.13     17.93 o 
   1  -4   4     1735.23     1742.23    120.36 o 
   2  -4   4        4.54        8.38      2.24 o 
   3  -4   4     1234.33     1263.24     12.98 o 
   4  -4   4      566.11      609.49     20.13 o 
   5  -4   4      585.73      648.26      9.01 o 
   6  -4   4       39.95       48.75      2.81 o 
   7  -4   4      409.27      360.35      6.26 o 
   8  -4   4      568.98      652.79      7.06 o 
  -7  -3   4      447.85      449.28     19.93 o 
  -6  -3   4       30.72       44.00      2.30 o 
  -5  -3   4     1184.80     1144.37    104.13 o 
  -4  -3   4      426.19      383.65     39.70 o 
  -3  -3   4      767.17      797.63    127.03 o 
  -2  -3   4      121.73      159.01      3.45 o 
  -1  -3   4     2597.76     3288.32     16.24 o 
   0  -3   4      181.22      199.20      5.15 o 
   1  -3   4      470.94      453.38     27.00 o 
   2  -3   4      557.55      438.35      6.02 o 
   3  -3   4      703.76      535.75      6.49 o 
   4  -3   4     1312.82     1375.84    133.78 o 
   5  -3   4       31.17       21.01      1.58 o 
   6  -3   4      585.75      615.97      8.55 o 
   7  -3   4       40.71       47.07      2.30 o 
   8  -3   4       30.29       42.07      2.83 o 
  -7  -2   4      134.89      140.10      2.79 o 
  -6  -2   4      272.02      256.54      3.52 o 
  -5  -2   4       70.56       69.28      4.66 o 
  -4  -2   4      593.33      587.05     24.04 o 
  -3  -2   4     1578.90     1551.13      7.66 o 
  -2  -2   4     1316.07     1266.03     13.43 o 
  -1  -2   4      813.81      936.38     52.30 o 
   0  -2   4       43.78       44.59      4.92 o 
   1  -2   4       89.27      107.24      5.49 o 
   2  -2   4     1011.15      767.22      6.64 o 
   3  -2   4     3088.57     2330.37     12.65 o 
   4  -2   4      273.95      235.14      4.38 o 
   5  -2   4     1293.75     1302.01     98.32 o 
   6  -2   4       20.95       40.82      1.71 o 
   7  -2   4      312.70      331.80     15.62 o 
   8  -2   4       15.56       21.96      1.38 o 
  -7  -1   4       24.89       22.53      2.55 o 
  -6  -1   4      441.48      442.62      7.17 o 
  -5  -1   4      263.79      285.72      5.40 o 
  -4  -1   4      422.93      439.80     11.97 o 
  -3  -1   4     1099.15      979.70     73.16 o 
  -2  -1   4       99.21      108.63      2.00 o 
  -1  -1   4      398.92      378.12     43.41 o 
   0  -1   4      560.34      648.72     43.28 o 
   1  -1   4     2450.51     2336.39      8.75 o 
   2  -1   4     2076.34     2004.52     87.10 o 
   3  -1   4      867.85      757.16      6.87 o 
   4  -1   4      169.84      143.15      2.18 o 
   5  -1   4      475.78      453.84     52.56 o 
   6  -1   4     1028.48      998.84     10.70 o 
   7  -1   4        0.27        2.07      1.31 o 
   8  -1   4      852.67      859.60     21.44 o 
   9  -1   4      228.94      302.52      5.31 o 
  -8   0   4       36.67       28.53      1.89 o 
  -7   0   4     1461.75     1175.29     12.65 o 
  -6   0   4      400.49      390.71     55.67 o 
  -5   0   4      584.90      632.31      6.88 o 
  -4   0   4      197.95      211.44      7.12 o 
  -3   0   4     1289.87     1431.13      6.74 o 
  -2   0   4       90.37       44.58      1.57 o 
  -1   0   4     2149.33     2824.70     93.02 o 
   0   0   4     2438.41     2434.39      9.85 o 
   1   0   4      401.57      392.11      8.10 o 
   2   0   4     1299.65     1165.13     75.59 o 
   3   0   4      986.54     1007.04     61.33 o 
   4   0   4     3628.46     3077.69    171.89 o 
   5   0   4      454.96      409.19     13.01 o 
   6   0   4      264.15      305.62      5.88 o 
   7   0   4      701.79      738.32      8.84 o 
   8   0   4       14.68       15.49      1.21 o 
   9   0   4      825.44      789.12     96.55 o 
  -8   1   4      264.30      242.04      4.65 o 
  -7   1   4        4.28        3.78      2.45 o 
  -6   1   4     1375.92     1453.00    100.53 o 
  -5   1   4       68.25       66.42      4.55 o 
  -4   1   4     1299.87     1429.47      7.75 o 
  -3   1   4      903.65     1372.99     96.72 o 
  -2   1   4      777.39      768.65     14.06 o 
  -1   1   4     2425.09     2690.90     42.89 o 
   0   1   4       63.87       35.81      0.99 o 
   1   1   4     3516.78     3487.03     42.19 o 
   2   1   4       88.91       82.58      2.29 o 
   3   1   4     5538.91     5035.55     14.98 o 
   4   1   4     4589.70     4379.59     15.54 o 
   5   1   4     1816.73     1709.98     10.69 o 
   6   1   4      384.80      366.54      9.45 o 
   7   1   4      397.17      433.41     10.56 o 
   8   1   4      573.96      568.48      8.41 o 
   9   1   4        4.47       10.33      2.04 o 
  -8   2   4       54.49       41.87      2.45 o 
  -7   2   4       48.99       40.58      3.18 o 
  -6   2   4      257.75      284.48     11.33 o 
  -5   2   4     2573.26     2765.33     11.42 o 
  -4   2   4      111.70      143.46      3.64 o 
  -3   2   4     1456.04     1675.54     39.91 o 
  -2   2   4      517.39      618.95      3.67 o 
  -1   2   4     1324.90     1581.18     27.26 o 
   0   2   4     2563.63     2787.13     75.78 o 
   1   2   4     1860.26     1852.79    119.78 o 
   2   2   4     2416.09     2420.90      6.43 o 
   3   2   4     1810.76     1761.87     11.58 o 
   4   2   4       13.17       39.22      1.70 o 
   5   2   4        0.06        1.64      1.23 o 
   6   2   4      649.54      651.93      8.01 o 
   7   2   4       41.62       37.29      8.50 o 
   8   2   4      316.88      297.49      6.08 o 
   9   2   4      226.14      200.81     15.52 o 
  -8   3   4      282.34      232.24      4.55 o 
  -7   3   4      457.65      392.25      7.94 o 
  -6   3   4      941.17      937.40     12.28 o 
  -5   3   4       40.04       47.81      1.68 o 
  -4   3   4      682.01      631.39      6.51 o 
  -3   3   4      531.73      686.12     17.01 o 
  -2   3   4     2992.20     2879.77    154.67 o 
  -1   3   4      235.91      230.34     21.46 o 
   0   3   4      866.45      823.90      7.61 o 
   1   3   4      470.80      476.78      5.12 o 
   2   3   4      446.02      446.56      4.16 o 
   3   3   4      840.93      875.60      5.79 o 
   4   3   4      969.50      910.84      4.28 o 
   5   3   4      749.03      688.54     49.04 o 
   6   3   4      413.21      475.33     17.99 o 
   7   3   4      525.33      544.95     35.32 o 
   8   3   4      113.10      112.27      4.07 o 
   9   3   4      621.25      604.49      7.40 o 
  -8   4   4      450.74      411.47      5.41 o 
  -7   4   4       16.38       16.04      2.95 o 
  -6   4   4      356.70      405.33     19.54 o 
  -5   4   4      207.58      213.16      6.48 o 
  -4   4   4      288.36      255.48     27.32 o 
  -3   4   4      426.61      428.54     31.63 o 
  -2   4   4       22.87       43.79      6.76 o 
  -1   4   4     1705.04     1467.82     84.35 o 
   0   4   4      246.04      311.40      3.06 o 
   1   4   4     2096.88     1990.33      7.77 o 
   2   4   4        1.55       13.97      1.21 o 
   3   4   4     2327.03     2227.31     33.06 o 
   4   4   4     1217.07     1153.00      6.37 o 
   5   4   4      283.66      349.01      6.94 o 
   6   4   4      372.19      383.55      6.45 o 
   7   4   4       61.23       64.97      2.75 o 
   8   4   4      919.02      842.27      9.40 o 
   9   4   4       21.77       20.70      1.88 o 
  -7   5   4      309.48      306.59      6.41 o 
  -6   5   4       22.97       25.77      1.90 o 
  -5   5   4      836.65     1005.81     76.37 o 
  -4   5   4      327.09      390.18     11.00 o 
  -3   5   4      179.04      156.38      4.46 o 
  -2   5   4      514.41      515.86     22.91 o 
  -1   5   4      377.46      324.27     36.95 o 
   0   5   4     7526.90     7179.41    179.40 o 
   1   5   4      139.07      139.99     23.27 o 
   2   5   4     1333.16     1207.65      8.56 o 
   3   5   4       38.75       51.64      1.60 o 
   4   5   4      701.20      763.68     12.74 o 
   5   5   4       30.18       25.62      1.31 o 
   6   5   4      150.87      176.85      2.84 o 
   7   5   4       16.00       18.22      2.19 o 
   8   5   4       50.48       48.26      2.65 o 
  -7   6   4      225.52      263.63     49.55 o 
  -6   6   4      630.07      644.04     10.17 o 
  -5   6   4        2.39        8.47      2.93 o 
  -4   6   4      133.69      175.67      3.45 o 
  -3   6   4       22.76       21.97      1.52 o 
  -2   6   4     1576.75     1584.71     10.99 o 
  -1   6   4      596.24      615.76      5.77 o 
   0   6   4        4.78       18.61      2.08 o 
   1   6   4      608.10      588.44     27.02 o 
   2   6   4      560.11      446.55      5.51 o 
   3   6   4      611.55      544.45     55.37 o 
   4   6   4      236.33      240.74      3.81 o 
   5   6   4     1336.51     1239.62     25.57 o 
   6   6   4     1820.87     1712.28     19.24 o 
   7   6   4       63.03       63.97      2.17 o 
   8   6   4      467.22      404.80      5.63 o 
  -6   7   4      182.09      177.74     15.52 o 
  -5   7   4      279.30      219.51     46.54 o 
  -4   7   4       69.23       55.57     18.45 o 
  -3   7   4      435.13      360.09     32.24 o 
  -2   7   4      412.75      375.09     11.82 o 
  -1   7   4      976.50     1039.18     38.14 o 
   0   7   4      446.46      515.47     18.77 o 
   1   7   4      135.61      121.89      3.10 o 
   2   7   4     1866.25     2082.97    101.86 o 
   3   7   4      210.09      190.91      2.84 o 
   4   7   4      832.36      800.55     17.03 o 
   5   7   4        1.39        2.63      1.40 o 
   6   7   4     1502.14     1310.88     46.56 o 
   7   7   4      230.69      218.85      7.45 o 
  -6   8   4      337.04      260.70      5.04 o 
  -5   8   4        8.82        9.92      2.35 o 
  -4   8   4     1171.94      920.21    175.36 o 
  -3   8   4        0.84        2.91      1.49 o 
  -2   8   4     1026.38      911.18     79.63 o 
  -1   8   4       29.67       44.20      2.65 o 
   0   8   4     3940.07     3971.32    138.81 o 
   1   8   4     1179.42     1291.29     70.00 o 
   2   8   4       10.72       16.51      1.90 o 
   3   8   4      850.44      875.82      5.75 o 
   4   8   4      229.16      228.47      5.24 o 
   5   8   4      689.59      644.38     12.30 o 
   6   8   4       38.58       39.90      4.59 o 
   7   8   4      236.46      224.84      4.19 o 
  -5   9   4      179.77      213.38      5.54 o 
  -4   9   4      153.99      166.49      5.00 o 
  -3   9   4      407.86      454.68      9.01 o 
  -2   9   4      210.12      171.51      3.73 o 
  -1   9   4      273.39      246.76      5.67 o 
   0   9   4      517.73      506.41      9.10 o 
   1   9   4      171.63      173.62      3.38 o 
   2   9   4      274.28      323.79      5.77 o 
   3   9   4       16.75       25.07      3.40 o 
   4   9   4       64.17       55.73      2.69 o 
   5   9   4       73.28       93.54      6.13 o 
   6   9   4      346.60      325.45      5.13 o 
  -4  10   4      172.32      203.43      6.56 o 
  -3  10   4      179.61      236.20     41.59 o 
  -2  10   4       79.67      116.02     14.99 o 
  -1  10   4       34.03       46.25      1.87 o 
   0  10   4      132.09      167.80      3.22 o 
   1  10   4      144.63      159.89      9.53 o 
   2  10   4      815.70      913.22      7.99 o 
   3  10   4      174.36      162.10     10.32 o 
   4  10   4      124.00      122.16      2.65 o 
   5  10   4       88.70       80.59      1.95 o 
  -3  11   4       27.19       25.64      3.38 o 
  -2  11   4      531.17      786.01     51.14 o 
  -1  11   4        5.96       10.39      2.47 o 
   0  11   4      280.18      467.55     52.40 o 
   1  11   4      268.26      405.24     15.14 o 
   2  11   4       68.90       73.36      3.63 o 
   3  11   4      400.02      455.87      6.72 o 
   4  11   4        0.16        3.93      1.55 o 
  -1  -9   5      214.35      219.74      3.26 o 
   0  -9   5        0.22        0.88      0.83 o 
   1  -9   5      424.16      467.96     32.29 o 
  -3  -8   5      468.34      597.79      5.47 o 
  -2  -8   5      193.43      214.22      4.57 o 
  -1  -8   5      257.76      303.44     13.44 o 
   0  -8   5      551.15      601.31      6.40 o 
   1  -8   5       61.34       55.84      2.65 o 
   2  -8   5      656.46      682.42      6.14 o 
   3  -8   5       81.90       70.61      7.89 o 
   4  -8   5      406.98      334.78      4.78 o 
  -4  -7   5        8.94        7.92      1.60 o 
  -3  -7   5       11.45        6.28      1.82 o 
  -2  -7   5      471.27      492.55      5.17 o 
  -1  -7   5      100.82       83.79      3.21 o 
   0  -7   5      858.68     1035.95     10.10 o 
   1  -7   5     1072.44     1225.70     10.94 o 
   2  -7   5      345.14      379.94     17.97 o 
   3  -7   5      469.99      534.88     44.21 o 
   4  -7   5      359.82      312.78      6.28 o 
   5  -7   5      450.41      403.21      6.08 o 
  -5  -6   5      230.83      270.11      4.67 o 
  -4  -6   5      339.13      378.34      5.63 o 
  -3  -6   5      226.39      213.84      3.40 o 
  -2  -6   5        0.38        7.31      4.09 o 
  -1  -6   5     1012.31     1040.49     32.96 o 
   0  -6   5        6.40        6.32      3.84 o 
   1  -6   5      441.99      490.23     17.33 o 
   2  -6   5       86.21       83.52      5.13 o 
   3  -6   5       17.47       23.50      2.12 o 
   4  -6   5       15.01       10.45      2.70 o 
   5  -6   5      134.54      124.98      4.46 o 
   6  -6   5      169.01      167.55      4.14 o 
  -6  -5   5       59.04       76.68      2.42 o 
  -5  -5   5      428.72      510.61     50.50 o 
  -4  -5   5      267.23      328.36      6.05 o 
  -3  -5   5        3.93        4.76      1.31 o 
  -2  -5   5        4.97        7.39      1.41 o 
  -1  -5   5       11.43       25.52      5.08 o 
   0  -5   5     1126.41     1132.20     41.35 o 
   1  -5   5        8.19       10.00      1.80 o 
   2  -5   5     1106.30     1109.10     44.59 o 
   3  -5   5      649.32      681.00     57.53 o 
   4  -5   5       59.27       51.73      4.20 o 
   5  -5   5      592.08      504.33      8.87 o 
   6  -5   5       51.29       53.61      3.20 o 
   7  -5   5     1237.05     1142.84      8.60 o 
  -6  -4   5      146.48      155.28     13.31 o 
  -5  -4   5        3.75       17.17      4.34 o 
  -4  -4   5      365.13      383.87      7.03 o 
  -3  -4   5      359.40      341.46      5.26 o 
  -2  -4   5      343.57      376.32      5.40 o 
  -1  -4   5      103.23      120.74      2.57 o 
   0  -4   5      272.30      285.12     13.80 o 
   1  -4   5     1361.09     1575.28     76.57 o 
   2  -4   5       89.67       76.41      3.82 o 
   3  -4   5     1897.83     1935.77     17.53 o 
   4  -4   5       11.83        7.14      2.62 o 
   5  -4   5      991.27      888.20     11.65 o 
   6  -4   5      190.37      160.47      4.76 o 
   7  -4   5      287.91      254.59      4.97 o 
   8  -4   5      609.82      725.12      6.50 o 
  -6  -3   5       29.15       36.20      5.09 o 
  -5  -3   5      595.95      582.93     26.44 o 
  -4  -3   5        4.39        9.10      2.03 o 
  -3  -3   5     4098.22     4238.38     17.28 o 
  -2  -3   5     1453.08     1459.88      9.67 o 
  -1  -3   5     2588.38     3293.04     17.36 o 
   0  -3   5      801.50      916.63     14.74 o 
   1  -3   5     1107.17     1321.27     41.77 o 
   2  -3   5      810.32      899.05      9.19 o 
   3  -3   5       55.61       94.72      2.77 o 
   4  -3   5     1123.34     1158.28      8.67 o 
   5  -3   5      145.35      154.36      3.51 o 
   6  -3   5      568.06      539.05      8.97 o 
   7  -3   5      182.91      211.05      5.32 o 
   8  -3   5      184.67      202.94      4.32 o 
  -7  -2   5      268.37      275.39      4.52 o 
  -6  -2   5      276.55      267.68      4.24 o 
  -5  -2   5      273.91      243.51      5.02 o 
  -4  -2   5      568.04      512.19     12.22 o 
  -3  -2   5        0.39        5.32      3.77 o 
  -2  -2   5     1467.08     1181.29    124.54 o 
  -1  -2   5        0.72        3.03      1.43 o 
   0  -2   5      995.85     1079.68     25.34 o 
   1  -2   5      119.15       90.36      1.58 o 
   2  -2   5     1428.68     1283.54    103.07 o 
   3  -2   5      703.68      490.25      6.36 o 
   4  -2   5      188.06      186.97      3.35 o 
   5  -2   5     1218.46     1128.40      8.01 o 
   6  -2   5       15.89       20.44      2.55 o 
   7  -2   5     1089.43     1037.58     12.10 o 
   8  -2   5      262.14      300.03     13.20 o 
  -7  -1   5       79.62       66.69      3.04 o 
  -6  -1   5       84.13      111.16      6.53 o 
  -5  -1   5      660.02      706.06      6.91 o 
  -4  -1   5      195.80      173.31      4.74 o 
  -3  -1   5     1510.62     1437.22     11.73 o 
  -2  -1   5        4.08        6.33      3.02 o 
  -1  -1   5     3773.02     3699.13     77.50 o 
   0  -1   5       23.82       25.61      0.83 o 
   1  -1   5     1081.55     1063.18      6.98 o 
   2  -1   5      732.51      535.90      4.66 o 
   3  -1   5     1440.96     1070.19      9.01 o 
   4  -1   5      377.95      266.24      4.75 o 
   5  -1   5      216.86      245.80     18.96 o 
   6  -1   5     1011.86     1015.85     11.48 o 
   7  -1   5      214.10      212.42     14.28 o 
   8  -1   5      352.15      377.33     19.59 o 
   9  -1   5        6.10        9.95      2.13 o 
  -7   0   5      195.56      185.12      4.91 o 
  -6   0   5        0.97        1.23      1.74 o 
  -5   0   5      238.52      293.83      4.77 o 
  -4   0   5      193.73      225.47      5.54 o 
  -3   0   5     1707.26     1991.30    259.42 o 
  -2   0   5     1696.47     1821.03      8.13 o 
  -1   0   5      108.08       67.72      1.57 o 
   0   0   5     2971.70     3699.93     10.33 o 
   1   0   5      408.84      401.04      3.83 o 
   2   0   5     1177.73      936.65     27.87 o 
   3   0   5      349.51      319.01      4.66 o 
   4   0   5     1390.42     1100.98      8.83 o 
   5   0   5      542.95      526.10     16.74 o 
   6   0   5        5.63        7.26      2.20 o 
   7   0   5      301.06      333.61     30.86 o 
   8   0   5       54.73       63.67      4.39 o 
   9   0   5      176.30      201.51      4.60 o 
  -7   1   5       92.29       80.01      3.43 o 
  -6   1   5      677.16      608.05     58.72 o 
  -5   1   5       34.85       29.16      2.07 o 
  -4   1   5      838.66      936.65     14.17 o 
  -3   1   5       30.41       25.49      4.39 o 
  -2   1   5     1064.77     1132.59     58.59 o 
  -1   1   5        2.25       24.50      5.14 o 
   0   1   5       27.85       44.97      2.59 o 
   1   1   5      116.97       99.64      1.50 o 
   2   1   5      127.54      112.51      3.79 o 
   3   1   5      945.88      846.69      7.08 o 
   4   1   5        0.46        2.45      1.29 o 
   5   1   5     1274.00     1505.30    143.16 o 
   6   1   5       10.62       28.06      6.58 o 
   7   1   5      268.13      244.45      4.56 o 
   8   1   5      345.77      330.80     23.64 o 
   9   1   5        2.59        3.59      1.92 o 
  -7   2   5      275.80      228.96      5.62 o 
  -6   2   5       45.98       45.91      3.45 o 
  -5   2   5      264.69      250.09     13.18 o 
  -4   2   5        1.09        7.14      1.27 o 
  -3   2   5     1237.99     1123.07    212.06 o 
  -2   2   5        2.12        1.69      1.43 o 
  -1   2   5     1876.85     2011.44     21.51 o 
   0   2   5     1363.06     1331.61     17.47 o 
   1   2   5       31.05       34.51      3.80 o 
   2   2   5     2516.86     2714.10     75.46 o 
   3   2   5       53.53       63.34      2.07 o 
   4   2   5     2981.00     3017.62     13.86 o 
   5   2   5        0.02        4.18      1.28 o 
   6   2   5     3044.25     2997.55    269.65 o 
   7   2   5      210.25      232.34     17.13 o 
   8   2   5      411.66      373.99      4.85 o 
   9   2   5      377.38      392.88      6.17 o 
  -7   3   5      115.28       89.08      3.77 o 
  -6   3   5      482.16      428.96      8.86 o 
  -5   3   5      586.62      548.16     11.14 o 
  -4   3   5      208.47      235.70     11.01 o 
  -3   3   5      205.61      174.74     16.89 o 
  -2   3   5     1272.00     1325.46      8.33 o 
  -1   3   5       67.36       61.33      2.16 o 
   0   3   5     1383.61     1347.86     29.07 o 
   1   3   5     1048.03      997.34     74.25 o 
   2   3   5     2532.77     2587.10     39.70 o 
   3   3   5     2802.84     2774.33      8.32 o 
   4   3   5      151.68      153.40      3.35 o 
   5   3   5     1715.99     1928.93     40.89 o 
   6   3   5        5.31       12.86      1.35 o 
   7   3   5      652.27      669.07     16.10 o 
   8   3   5        7.23        8.72      2.35 o 
   9   3   5      499.19      519.38      6.63 o 
  -7   4   5       24.37       17.94      2.49 o 
  -6   4   5      878.56      816.87     12.08 o 
  -5   4   5     2324.80     2401.95     80.24 o 
  -4   4   5     1951.07     1984.54    229.99 o 
  -3   4   5     1991.21     2423.51    314.50 o 
  -2   4   5       33.20       15.37      1.25 o 
  -1   4   5     1682.87     1613.21     50.99 o 
   0   4   5       20.32       15.42      4.49 o 
   1   4   5     1428.35     1392.35      9.77 o 
   2   4   5     1052.62     1076.01      8.32 o 
   3   4   5     2323.11     2187.61     11.35 o 
   4   4   5     1036.62     1065.24      8.68 o 
   5   4   5      227.52      254.84      3.89 o 
   6   4   5      340.79      300.32      9.24 o 
   7   4   5      373.04      398.35     23.90 o 
   8   4   5      561.15      512.05      7.18 o 
   9   4   5       64.34       60.63      2.50 o 
  -7   5   5      367.60      339.98     53.67 o 
  -6   5   5       10.99       10.61      3.18 o 
  -5   5   5      273.32      309.99      8.09 o 
  -4   5   5      127.94      130.71      4.07 o 
  -3   5   5     1683.61     1680.20      9.04 o 
  -2   5   5      113.63      103.37      9.22 o 
  -1   5   5      243.73      258.27     16.52 o 
   0   5   5      874.22      794.85     50.67 o 
   1   5   5       78.16       84.86      2.79 o 
   2   5   5      365.36      371.80      5.15 o 
   3   5   5       15.04       14.56      1.44 o 
   4   5   5     1232.52     1317.86     45.99 o 
   5   5   5      456.98      468.83      4.60 o 
   6   5   5       34.36       28.47      1.54 o 
   7   5   5      546.42      518.28     27.62 o 
   8   5   5       45.32       38.69      2.36 o 
  -7   6   5        5.82        6.23      1.34 o 
  -6   6   5      427.77      400.73     40.35 o 
  -5   6   5       48.46       40.75      3.80 o 
  -4   6   5      130.86      129.64      3.05 o 
  -3   6   5        3.21        2.16      1.48 o 
  -2   6   5      948.97      847.65      7.44 o 
  -1   6   5      530.54      436.69     30.61 o 
   0   6   5        3.67        8.11      1.23 o 
   1   6   5      620.82      567.18      6.74 o 
   2   6   5      357.09      351.43      5.28 o 
   3   6   5     1619.64     1828.20      9.16 o 
   4   6   5        4.59        7.86      1.27 o 
   5   6   5      719.57      797.56     39.69 o 
   6   6   5      118.81      135.06      3.53 o 
   7   6   5        3.19        6.30      1.95 o 
   8   6   5      104.55      104.68      3.03 o 
  -6   7   5       69.77       66.86     16.41 o 
  -5   7   5      290.06      253.48     17.75 o 
  -4   7   5        6.74        8.08      1.53 o 
  -3   7   5      314.72      288.01      4.50 o 
  -2   7   5      166.79      151.40     11.85 o 
  -1   7   5     1290.17     1062.00     57.35 o 
   0   7   5     1048.18      898.76      7.64 o 
   1   7   5      672.50      671.58      7.54 o 
   2   7   5      636.17      577.30     35.20 o 
   3   7   5      107.56      129.85      4.25 o 
   4   7   5      475.98      494.63     11.93 o 
   5   7   5       66.39       76.80      3.59 o 
   6   7   5      485.00      495.87     30.56 o 
   7   7   5        8.68        6.48      1.59 o 
  -5   8   5      175.46      180.00      5.30 o 
  -4   8   5       25.40       23.99      3.35 o 
  -3   8   5      112.69       83.51     16.22 o 
  -2   8   5       55.57       62.57      2.67 o 
  -1   8   5       49.31       31.89      1.69 o 
   0   8   5     1043.95      966.54     24.27 o 
   1   8   5      261.52      265.71      4.31 o 
   2   8   5      743.33      686.94      7.29 o 
   3   8   5       53.06       64.10      2.67 o 
   4   8   5      368.02      349.28      6.16 o 
   5   8   5      414.64      359.52     14.71 o 
   6   8   5       23.94       20.20      4.34 o 
   7   8   5      133.50      151.76      3.40 o 
  -5   9   5       70.15       61.68      2.44 o 
  -4   9   5      215.27      214.74     40.98 o 
  -3   9   5      172.22      160.86     34.90 o 
  -2   9   5       34.91       38.75      3.20 o 
  -1   9   5      516.02      533.16     35.71 o 
   0   9   5       59.28       62.64      2.50 o 
   1   9   5      657.91      701.90     16.75 o 
   2   9   5      553.32      594.98     10.32 o 
   3   9   5     2061.56     1937.26     33.83 o 
   4   9   5      569.39      540.69     29.52 o 
   5   9   5      281.08      258.31     17.25 o 
   6   9   5      919.18      831.39      7.49 o 
  -4  10   5       95.62      101.90      3.57 o 
  -3  10   5       98.08      121.05      5.19 o 
  -2  10   5      417.05      492.15     10.62 o 
  -1  10   5      337.39      395.12     42.98 o 
   0  10   5     1353.32     1462.89    100.41 o 
   1  10   5       56.58       65.79      2.21 o 
   2  10   5      337.00      407.45      8.77 o 
   3  10   5      178.43      220.77      6.22 o 
   4  10   5      282.88      286.13     15.19 o 
   5  10   5        0.99        1.58      1.20 o 
  -2  11   5      257.02      364.95      8.70 o 
  -1  11   5      108.38      170.31      7.01 o 
   0  11   5      492.85      803.17     13.17 o 
   1  11   5      444.80      739.70     11.91 o 
   2  11   5       85.35      146.29      5.26 o 
   3  11   5        5.98       15.52      2.49 o 
   4  11   5        1.93        5.08      1.95 o 
  -1  -8   6      312.35      320.23     10.71 o 
   0  -8   6      262.31      244.31      2.73 o 
   1  -8   6       71.41       80.82      2.19 o 
   2  -8   6      286.37      323.40      3.29 o 
  -3  -7   6       21.67       22.91      1.15 o 
  -2  -7   6      746.93      822.10     10.81 o 
  -1  -7   6        0.20        1.34      1.75 o 
   0  -7   6      370.84      415.96      5.62 o 
   1  -7   6      173.97      169.06      3.73 o 
   2  -7   6      208.19      231.45      3.86 o 
   3  -7   6       39.79       47.88      1.88 o 
   4  -7   6       36.96       36.60      2.30 o 
  -4  -6   6      422.89      515.51     17.46 o 
  -3  -6   6      561.44      581.45     10.35 o 
  -2  -6   6       15.40       20.75      2.06 o 
  -1  -6   6      274.83      272.39      4.94 o 
   0  -6   6       24.37       24.97      2.85 o 
   1  -6   6      725.17      787.78      8.16 o 
   2  -6   6      461.68      509.25     11.87 o 
   3  -6   6      870.64      962.74     54.38 o 
   4  -6   6      409.87      447.05     24.79 o 
   5  -6   6       76.78       72.21      2.96 o 
   6  -6   6      577.39      525.31     29.20 o 
  -5  -5   6      242.48      302.65     18.05 o 
  -4  -5   6      227.43      230.35      4.72 o 
  -3  -5   6       60.51       84.89      2.85 o 
  -2  -5   6      389.24      379.65      4.01 o 
  -1  -5   6      687.69      679.26      5.59 o 
   0  -5   6     1281.09     1295.41     19.43 o 
   1  -5   6       65.51       76.76      4.45 o 
   2  -5   6      938.28     1020.21     31.22 o 
   3  -5   6      119.03      138.43      2.86 o 
   4  -5   6      845.70      895.06     48.57 o 
   5  -5   6       87.67       88.65      3.82 o 
   6  -5   6      164.81      137.83      3.72 o 
   7  -5   6      100.33       97.60      2.33 o 
  -5  -4   6        0.04        4.15      1.21 o 
  -4  -4   6      842.28      871.06      9.69 o 
  -3  -4   6       59.95       45.49      3.29 o 
  -2  -4   6      277.62      267.98      6.34 o 
  -1  -4   6     2322.99     2199.81     86.14 o 
   0  -4   6      259.68      281.24     12.25 o 
   1  -4   6      929.67      919.25     26.80 o 
   2  -4   6       29.97       34.49      1.91 o 
   3  -4   6      577.19      627.78     10.22 o 
   4  -4   6       20.31       19.93      1.71 o 
   5  -4   6      392.57      393.52     36.85 o 
   6  -4   6      246.67      254.12      5.38 o 
   7  -4   6       54.04       46.85      2.25 o 
  -6  -3   6      156.83      187.18      2.56 o 
  -5  -3   6      269.81      299.90      5.04 o 
  -4  -3   6      131.83      132.89      4.30 o 
  -3  -3   6      272.90      251.34      4.69 o 
  -2  -3   6       75.78       87.24      2.97 o 
  -1  -3   6      283.90      355.38      3.89 o 
   0  -3   6      316.25      292.55      3.54 o 
   1  -3   6      538.98      548.05     10.59 o 
   2  -3   6     1127.43     1198.88     10.00 o 
   3  -3   6      109.79      106.80      4.44 o 
   4  -3   6      104.05      108.21      3.42 o 
   5  -3   6      102.38      119.31      3.58 o 
   6  -3   6      331.83      354.41      6.70 o 
   7  -3   6      155.48      191.27      4.39 o 
   8  -3   6      260.08      344.45      4.76 o 
  -6  -2   6       64.37       64.86      2.95 o 
  -5  -2   6       57.91       83.79      2.65 o 
  -4  -2   6      429.71      439.36      7.90 o 
  -3  -2   6      400.62      413.24      6.15 o 
  -2  -2   6      519.02      526.11      6.26 o 
  -1  -2   6       72.06       71.16      2.46 o 
   0  -2   6     1211.75     1241.56     45.58 o 
   1  -2   6     2073.06     2278.66     62.05 o 
   2  -2   6     1497.65     1287.48     12.27 o 
   3  -2   6     1617.43     1571.11     30.29 o 
   4  -2   6      120.76      121.71      7.19 o 
   5  -2   6     1313.92     1155.43      8.60 o 
   6  -2   6       10.66       13.83      2.74 o 
   7  -2   6      704.15      711.53     27.96 o 
   8  -2   6       77.35       77.01      2.34 o 
  -7  -1   6      149.40      146.86      2.94 o 
  -6  -1   6      307.71      297.59      5.99 o 
  -5  -1   6       16.74       20.26      1.64 o 
  -4  -1   6      961.52      941.82     21.76 o 
  -3  -1   6     1407.77     1333.19     30.90 o 
  -2  -1   6       10.78       16.77      2.62 o 
  -1  -1   6     2770.39     3071.39     33.08 o 
   0  -1   6        7.34        6.39      1.19 o 
   1  -1   6     1013.68     1217.35    117.22 o 
   2  -1   6        8.16       19.76      1.50 o 
   3  -1   6     2293.71     1643.71     11.92 o 
   4  -1   6      706.65      697.53     46.84 o 
   5  -1   6       68.72       58.25      6.49 o 
   6  -1   6      478.14      465.84     28.28 o 
   7  -1   6       32.45       31.80      2.64 o 
   8  -1   6      926.33      917.78     75.51 o 
  -7   0   6      439.61      407.42      5.40 o 
  -6   0   6        4.42        5.49      2.24 o 
  -5   0   6     1498.22     1331.84      9.16 o 
  -4   0   6       29.42       26.08      1.86 o 
  -3   0   6     1345.06     1201.71     15.20 o 
  -2   0   6     1249.78     1105.13      9.48 o 
  -1   0   6      185.64      231.95      2.80 o 
   0   0   6      787.70      866.85      8.55 o 
   1   0   6      982.32     1199.00     11.64 o 
   2   0   6     1270.26     1025.60     30.42 o 
   3   0   6      350.47      273.38      4.73 o 
   4   0   6      298.39      300.67     71.43 o 
   5   0   6      458.84      452.11     49.67 o 
   6   0   6      705.50      727.79     18.16 o 
   7   0   6      508.16      548.43     58.76 o 
   8   0   6       51.29       52.29      4.73 o 
   9   0   6      328.27      352.29      5.10 o 
  -7   1   6      301.52      274.75      4.81 o 
  -6   1   6      142.50      144.09      4.86 o 
  -5   1   6      135.35      141.02     11.58 o 
  -4   1   6      240.86      240.50      7.75 o 
  -3   1   6       15.07       43.39      3.04 o 
  -2   1   6      999.79      929.97      6.85 o 
  -1   1   6     2254.13     2389.67    126.00 o 
   0   1   6     1130.90     1221.67     63.26 o 
   1   1   6     2792.28     2730.97    190.57 o 
   2   1   6      584.04      516.46      4.41 o 
   3   1   6     1707.10     1408.71     10.30 o 
   4   1   6        0.17        9.60      2.04 o 
   5   1   6     1088.91     1351.79     18.58 o 
   6   1   6     1762.91     1926.14    126.50 o 
   7   1   6      650.15      696.08     31.62 o 
   8   1   6      587.37      568.27     15.66 o 
   9   1   6       31.02       33.03      2.27 o 
  -7   2   6      374.06      317.04      5.35 o 
  -6   2   6       20.80       22.46      2.98 o 
  -5   2   6       45.71       63.63      9.15 o 
  -4   2   6        0.67        2.56      1.23 o 
  -3   2   6     3006.90     3068.54     14.64 o 
  -2   2   6      149.99      165.92      3.20 o 
  -1   2   6     1428.89     1188.18     75.45 o 
   0   2   6      813.67      961.29      7.97 o 
   1   2   6      864.84      693.22     11.97 o 
   2   2   6      315.28      244.75      9.28 o 
   3   2   6      181.28      161.01      3.48 o 
   4   2   6      437.84      366.22      5.52 o 
   5   2   6        1.29        4.92      1.59 o 
   6   2   6       36.28       45.38      2.57 o 
   7   2   6      112.21      109.18      3.24 o 
   8   2   6      365.28      356.73     28.66 o 
   9   2   6      171.50      191.80      4.11 o 
  -7   3   6      387.65      364.03      5.60 o 
  -6   3   6      186.50      135.96      4.99 o 
  -5   3   6      459.98      484.05     40.02 o 
  -4   3   6      601.83      565.72      9.06 o 
  -3   3   6      267.32      319.75      9.95 o 
  -2   3   6     1566.36     1546.37     10.46 o 
  -1   3   6      107.08       97.92     26.50 o 
   0   3   6     1469.91     1564.39    276.94 o 
   1   3   6       70.99       87.53      4.63 o 
   2   3   6      535.95      447.00      5.77 o 
   3   3   6     1290.81     1384.34      9.51 o 
   4   3   6        6.10       17.27      1.36 o 
   5   3   6     1525.88     1533.89      9.82 o 
   6   3   6      178.87      213.13     23.81 o 
   7   3   6      493.54      459.04     46.81 o 
   8   3   6       85.42       76.56      2.45 o 
   9   3   6      269.45      263.35      4.46 o 
  -7   4   6       33.31       30.85      3.28 o 
  -6   4   6      119.58       89.80      4.09 o 
  -5   4   6      125.83      107.22     13.32 o 
  -4   4   6        3.62        5.07      2.00 o 
  -3   4   6       16.28       18.19      2.44 o 
  -2   4   6        8.10        9.27      2.46 o 
  -1   4   6     1401.38     1307.50    130.47 o 
   0   4   6      164.42      170.76      4.77 o 
   1   4   6      482.71      562.38      7.33 o 
   2   4   6       17.12       15.30      1.67 o 
   3   4   6     1002.02      925.66      7.95 o 
   4   4   6      184.66      200.87     10.49 o 
   5   4   6      614.96      574.75     13.18 o 
   6   4   6     1254.64     1199.98      7.73 o 
   7   4   6      140.07      134.93      3.30 o 
   8   4   6      285.31      252.83      5.03 o 
   9   4   6       47.62       43.27      2.01 o 
  -7   5   6      109.21      109.54      2.12 o 
  -6   5   6       70.70       66.24      3.52 o 
  -5   5   6      344.97      280.31      7.41 o 
  -4   5   6       75.47       77.75      2.85 o 
  -3   5   6     2632.53     2675.52     58.14 o 
  -2   5   6      985.79      876.34     18.52 o 
  -1   5   6      536.22      542.49      6.40 o 
   0   5   6     1054.74     1046.60     10.94 o 
   1   5   6       13.98       21.80      1.98 o 
   2   5   6     2774.07     2831.58     15.42 o 
   3   5   6      267.39      251.79     14.68 o 
   4   5   6      753.25      878.96     13.62 o 
   5   5   6      363.97      374.00     14.04 o 
   6   5   6      295.78      281.89      5.89 o 
   7   5   6      296.73      320.42     12.96 o 
   8   5   6      187.52      154.96      3.73 o 
  -6   6   6      406.95      354.76     55.14 o 
  -5   6   6        0.10        4.67      2.66 o 
  -4   6   6      866.98      771.19     42.46 o 
  -3   6   6      147.85      170.40      3.44 o 
  -2   6   6      552.46      481.86     10.39 o 
  -1   6   6       11.20        8.72      1.33 o 
   0   6   6     1178.11     1155.37     34.58 o 
   1   6   6      511.89      462.38     45.34 o 
   2   6   6       68.78      103.46     30.18 o 
   3   6   6     2060.06     2130.89      9.62 o 
   4   6   6       67.87       61.00      3.14 o 
   5   6   6     1233.89     1145.51     14.87 o 
   6   6   6      171.72      149.30      4.35 o 
   7   6   6     1216.67     1188.46      6.98 o 
   8   6   6      438.37      402.31      4.89 o 
  -6   7   6      170.50      240.95      4.03 o 
  -5   7   6      585.89      536.93    118.72 o 
  -4   7   6       35.00       43.71      3.65 o 
  -3   7   6      994.81      976.42     17.85 o 
  -2   7   6       19.45       11.53      3.49 o 
  -1   7   6      806.77      709.10     12.80 o 
   0   7   6      462.12      424.06     20.98 o 
   1   7   6      330.41      257.10      7.72 o 
   2   7   6       45.44       33.69      2.13 o 
   3   7   6      335.27      338.81     13.30 o 
   4   7   6     1756.65     1558.38     11.11 o 
   5   7   6       70.40       65.65      2.54 o 
   6   7   6      140.18      124.91      2.85 o 
   7   7   6       35.82       38.54      2.18 o 
  -5   8   6      180.88      174.59     22.99 o 
  -4   8   6      331.66      323.29      7.57 o 
  -3   8   6      355.87      363.00      5.12 o 
  -2   8   6     1386.58     1187.91     35.65 o 
  -1   8   6       35.89       36.79      3.26 o 
   0   8   6      273.64      259.47     22.71 o 
   1   8   6        2.49        3.29      2.11 o 
   2   8   6     1039.41     1008.37     10.07 o 
   3   8   6      404.77      435.32     13.06 o 
   4   8   6        2.71        9.48      2.54 o 
   5   8   6     1105.80     1144.69     21.55 o 
   6   8   6       45.88       47.89      2.76 o 
   7   8   6       58.03       56.87      2.22 o 
  -4   9   6       56.60       58.22      2.31 o 
  -3   9   6       10.10       13.38      1.47 o 
  -2   9   6       31.18       46.43      2.20 o 
  -1   9   6      241.69      232.35     16.28 o 
   0   9   6      100.84       73.58      8.57 o 
   1   9   6       36.03       40.47      2.10 o 
   2   9   6      101.62      103.03      2.80 o 
   3   9   6       68.72       85.78      4.16 o 
   4   9   6       15.24       14.41      1.74 o 
   5   9   6       70.11       65.90      7.51 o 
   6   9   6      489.59      491.94      5.35 o 
  -3  10   6      180.32      227.10      4.76 o 
  -2  10   6       84.23      110.91      3.64 o 
  -1  10   6      249.12      272.81     31.31 o 
   0  10   6     1001.29     1026.33    121.51 o 
   1  10   6       93.21       86.99      8.82 o 
   2  10   6      575.72      698.75     10.57 o 
   3  10   6       22.08       26.45      2.99 o 
   4  10   6     1259.00     1484.02     13.63 o 
   5  10   6        2.55        4.45      1.09 o 
  -2  11   6       10.20       18.19      2.26 o 
  -1  11   6        1.30        2.09      2.75 o 
   0  11   6      652.83     1040.02     13.13 o 
   1  11   6      222.78      362.36      7.95 o 
   2  11   6      115.76      175.23      5.56 o 
   3  11   6      364.46      535.35      8.43 o 
   4  11   6        8.55       14.99      2.29 o 
  -1  -7   7       48.87       54.76      4.95 o 
   0  -7   7      205.86      212.66      3.45 o 
   1  -7   7       36.74       56.66      2.10 o 
   2  -7   7      256.75      256.44      4.63 o 
   3  -7   7      410.92      399.72      4.07 o 
  -3  -6   7      781.38      871.12      6.75 o 
  -2  -6   7      166.04      191.56      3.49 o 
  -1  -6   7      353.78      400.63      5.28 o 
   0  -6   7       90.95       79.80      3.02 o 
   1  -6   7      153.28      197.69      3.85 o 
   2  -6   7       52.17       61.35      2.41 o 
   3  -6   7       10.42       16.78      1.59 o 
   4  -6   7      312.18      350.21      4.48 o 
  -4  -5   7       17.18       18.87      1.22 o 
  -3  -5   7      287.66      295.72      3.19 o 
  -2  -5   7      545.17      532.16      6.15 o 
  -1  -5   7      347.58      355.74      7.75 o 
   0  -5   7      430.25      395.74     15.97 o 
   1  -5   7      180.60      153.82      3.77 o 
   2  -5   7      691.41      742.40      6.97 o 
   3  -5   7       45.72       50.10      3.37 o 
   4  -5   7      814.47      882.05      6.43 o 
   5  -5   7      340.85      337.58     15.73 o 
   6  -5   7      333.27      307.46      3.57 o 
  -5  -4   7      214.06      240.06      6.68 o 
  -4  -4   7      508.61      566.99      7.05 o 
  -3  -4   7      138.76      133.58      5.53 o 
  -2  -4   7      377.27      319.04      3.77 o 
  -1  -4   7      120.54      105.44      2.41 o 
   0  -4   7      961.16      863.93      6.21 o 
   1  -4   7       74.68       64.88      8.88 o 
   2  -4   7        1.28        8.42      2.16 o 
   3  -4   7      499.84      484.81      8.42 o 
   4  -4   7       11.17       20.96      1.63 o 
   5  -4   7      793.98      879.51     37.47 o 
   6  -4   7       48.05       49.40      2.20 o 
   7  -4   7      145.51      147.98      2.82 o 
  -5  -3   7      592.52      657.57     19.06 o 
  -4  -3   7       26.41       35.86      2.33 o 
  -3  -3   7     1049.14     1043.95      5.62 o 
  -2  -3   7       26.13       20.48      1.60 o 
  -1  -3   7     1796.48     1597.33    100.63 o 
   0  -3   7      559.73      543.68     22.22 o 
   1  -3   7     1454.16     1378.79     44.29 o 
   2  -3   7      917.61      905.99      6.14 o 
   3  -3   7        2.17        7.20      2.48 o 
   4  -3   7      592.07      572.55      5.77 o 
   5  -3   7       70.26       75.85      3.30 o 
   6  -3   7      865.65      806.58      8.03 o 
   7  -3   7      227.27      225.15      4.05 o 
  -6  -2   7       85.69       84.04      2.31 o 
  -5  -2   7      203.93      237.48      3.92 o 
  -4  -2   7      536.78      544.56     33.37 o 
  -3  -2   7       20.36       34.97      1.85 o 
  -2  -2   7      245.18      247.81      4.77 o 
  -1  -2   7       34.70       33.99      2.24 o 
   0  -2   7      315.66      288.55     17.81 o 
   1  -2   7      784.72      798.31     41.12 o 
   2  -2   7      401.60      416.46     19.99 o 
   3  -2   7      780.46      875.28      9.63 o 
   4  -2   7      460.19      439.95      8.91 o 
   5  -2   7      512.91      497.84      8.86 o 
   6  -2   7        2.11        6.65      1.32 o 
   7  -2   7      365.14      329.61      4.00 o 
   8  -2   7       51.98       61.98      2.37 o 
  -6  -1   7      487.59      510.55      6.07 o 
  -5  -1   7      187.16      183.73      4.93 o 
  -4  -1   7      417.27      474.09     50.00 o 
  -3  -1   7     1393.08     1155.53     11.88 o 
  -2  -1   7       34.90       39.41      2.78 o 
  -1  -1   7      558.76      472.85      6.17 o 
   0  -1   7       12.49       10.38      1.56 o 
   1  -1   7     1309.38     1509.98     45.55 o 
   2  -1   7      257.99      250.84      5.74 o 
   3  -1   7      610.65      649.53     21.45 o 
   4  -1   7      328.06      335.23     17.11 o 
   5  -1   7      697.16      660.59      7.66 o 
   6  -1   7       91.41      104.55      2.36 o 
   7  -1   7        2.80        2.98      1.46 o 
   8  -1   7      266.64      307.61     26.65 o 
  -6   0   7       40.97       33.80      2.28 o 
  -5   0   7      315.41      345.77      7.01 o 
  -4   0   7       10.66       11.74      2.65 o 
  -3   0   7      164.83      183.94     16.06 o 
  -2   0   7      102.30      103.04      2.60 o 
  -1   0   7      214.11      237.09      7.93 o 
   0   0   7      660.02      616.44      5.24 o 
   1   0   7       81.06       94.65      4.31 o 
   2   0   7     2642.05     2382.57     61.00 o 
   3   0   7      495.85      488.11      6.86 o 
   4   0   7      193.60      196.36      5.55 o 
   5   0   7      271.93      268.78      4.35 o 
   6   0   7      530.62      552.99      6.27 o 
   7   0   7      524.08      559.08     34.02 o 
   8   0   7       19.31       17.74      1.93 o 
  -6   1   7      331.95      291.76      5.33 o 
  -5   1   7       13.16       12.83      2.65 o 
  -4   1   7     1206.58     1303.00    180.18 o 
  -3   1   7      146.93      204.77      3.69 o 
  -2   1   7      142.05      157.14      8.61 o 
  -1   1   7      550.04      716.79     42.72 o 
   0   1   7       72.09       52.25      1.89 o 
   1   1   7      612.42      645.46     26.97 o 
   2   1   7        2.58       18.49      2.10 o 
   3   1   7     2413.80     1746.22    172.30 o 
   4   1   7       45.36       53.13      2.41 o 
   5   1   7      703.46      726.72      7.20 o 
   6   1   7       92.58      102.05      7.98 o 
   7   1   7      601.52      649.08     52.55 o 
   8   1   7       23.88       26.27      3.10 o 
  -6   2   7      237.10      206.54      4.72 o 
  -5   2   7      418.46      355.38      7.27 o 
  -4   2   7      229.69      242.03     12.03 o 
  -3   2   7     1510.72     1680.13     33.24 o 
  -2   2   7      326.33      377.47      5.19 o 
  -1   2   7      834.83     1005.33     62.72 o 
   0   2   7      342.78      468.19     21.70 o 
   1   2   7     2457.96     2967.35     76.77 o 
   2   2   7      806.77      632.63      7.39 o 
   3   2   7      949.20      627.28      9.70 o 
   4   2   7     1698.17     2050.69     23.02 o 
   5   2   7       30.18       38.33      2.31 o 
   6   2   7      877.23      963.25     65.67 o 
   7   2   7        3.92        6.51      2.11 o 
   8   2   7     1406.73     1309.60     55.21 o 
  -6   3   7      222.82      181.07      4.36 o 
  -5   3   7      168.31      163.69     28.95 o 
  -4   3   7      150.00      146.18     14.83 o 
  -3   3   7      859.77      851.63     37.83 o 
  -2   3   7      516.90      493.20     38.02 o 
  -1   3   7        3.15        8.48      2.48 o 
   0   3   7     1044.26     1067.63    282.94 o 
   1   3   7       57.02       33.02      2.54 o 
   2   3   7     1150.89     1018.59      9.66 o 
   3   3   7      260.41      293.44     46.23 o 
   4   3   7      437.40      508.83     11.03 o 
   5   3   7      403.39      495.69     12.30 o 
   6   3   7       24.55       24.72      2.22 o 
   7   3   7      406.48      413.40      9.23 o 
   8   3   7      359.17      321.13     18.73 o 
  -6   4   7      395.77      359.54      4.17 o 
  -5   4   7       11.20        8.76      2.35 o 
  -4   4   7      360.26      304.88     33.02 o 
  -3   4   7     1025.99      870.54     50.76 o 
  -2   4   7      970.42      804.01     33.38 o 
  -1   4   7     2106.92     2025.32     81.04 o 
   0   4   7       68.24       61.65      9.76 o 
   1   4   7     1274.34     1055.66     11.27 o 
   2   4   7        0.48        2.79      2.38 o 
   3   4   7      632.00      805.65     24.74 o 
   4   4   7      582.21      644.90      8.94 o 
   5   4   7      282.53      332.73      7.03 o 
   6   4   7      766.75      735.06     37.37 o 
   7   4   7        0.47        5.91      1.63 o 
   8   4   7      464.77      425.04      4.39 o 
  -6   5   7        0.19        0.99      0.93 o 
  -5   5   7      118.19      103.31      5.80 o 
  -4   5   7        8.12        7.58      1.80 o 
  -3   5   7       26.28       32.00      3.56 o 
  -2   5   7     1084.42     1005.28     73.03 o 
  -1   5   7      146.78      115.26      2.45 o 
   0   5   7      815.29      812.15     71.35 o 
   1   5   7       19.06        9.16      2.89 o 
   2   5   7     1250.79     1484.66     15.93 o 
   3   5   7       36.50       47.93      4.20 o 
   4   5   7       32.55       24.57      1.89 o 
   5   5   7      151.86      113.35      2.96 o 
   6   5   7      190.55      206.18      3.21 o 
   7   5   7      282.00      245.06      5.87 o 
   8   5   7      126.96      117.60      2.98 o 
  -6   6   7      335.03      330.31      3.82 o 
  -5   6   7       37.11       28.22      7.37 o 
  -4   6   7      365.47      342.95      4.52 o 
  -3   6   7       45.09       56.96      3.59 o 
  -2   6   7       87.05       94.73      2.90 o 
  -1   6   7      468.18      464.12      5.84 o 
   0   6   7     1100.92     1228.24     62.26 o 
   1   6   7      663.13      754.70     43.25 o 
   2   6   7      245.90      250.33      7.30 o 
   3   6   7     1119.59     1074.80     45.42 o 
   4   6   7       27.81       16.90      2.69 o 
   5   6   7      492.44      433.64     12.56 o 
   6   6   7      117.75       97.35      4.06 o 
   7   6   7      170.86      187.55      5.00 o 
  -5   7   7       58.88       56.43      2.63 o 
  -4   7   7       21.54       24.34      2.46 o 
  -3   7   7      776.84      835.00     29.73 o 
  -2   7   7       24.62       24.03      1.20 o 
  -1   7   7      618.33      587.53      5.70 o 
   0   7   7      439.87      394.13      8.08 o 
   1   7   7      502.91      520.23     10.40 o 
   2   7   7       72.97       82.01      6.65 o 
   3   7   7      332.81      277.79     25.25 o 
   4   7   7      790.35      723.39     27.37 o 
   5   7   7       23.41       26.82      1.40 o 
   6   7   7      443.81      398.66     12.92 o 
   7   7   7        4.11        8.47      2.25 o 
  -5   8   7      128.42      146.21      3.13 o 
  -4   8   7      127.00      143.68      4.29 o 
  -3   8   7      131.59      139.11      3.98 o 
  -2   8   7      426.23      375.74      3.72 o 
  -1   8   7        7.19        9.12      1.33 o 
   0   8   7      226.72      198.62      8.92 o 
   1   8   7       61.81       47.67      5.03 o 
   2   8   7      471.07      403.95     12.51 o 
   3   8   7      623.14      556.51     11.25 o 
   4   8   7       98.95      114.94      2.30 o 
   5   8   7      181.37      194.47      2.56 o 
   6   8   7       65.76       64.12      4.57 o 
  -3   9   7      286.89      280.49      4.03 o 
  -2   9   7      455.56      392.23      4.28 o 
  -1   9   7      695.51      637.21     40.45 o 
   0   9   7      234.81      190.84     11.00 o 
   1   9   7      612.16      509.15     21.65 o 
   2   9   7        0.89        2.57      1.37 o 
   3   9   7      748.07      731.62     45.48 o 
   4   9   7      369.49      319.72      5.87 o 
   5   9   7     1336.37     1293.77     37.76 o 
  -2  10   7      188.75      209.76      8.00 o 
  -1  10   7      371.13      390.25     20.00 o 
   0  10   7      247.32      272.30     13.48 o 
   1  10   7       95.17       78.56      3.86 o 
   2  10   7       65.91       68.49      3.71 o 
   3  10   7       19.07       16.19      2.16 o 
   4  10   7       44.94       43.92      2.45 o 
   5  10   7      610.93      661.58      6.51 o 
  -1  11   7        2.65        5.52      1.70 o 
   0  11   7       30.10       49.91      3.76 o 
   1  11   7       95.43      138.13     19.33 o 
   2  11   7        0.36        2.40      2.04 o 
   3  11   7      352.23      529.40      6.90 o 
  -1  -6   8      567.43      515.54      4.82 o 
   0  -6   8       98.52       92.86      2.48 o 
   1  -6   8      410.56      416.38      8.06 o 
   2  -6   8       31.88       28.43      1.09 o 
   3  -6   8      270.41      276.35      3.62 o 
  -3  -5   8       36.15       50.99      2.01 o 
  -2  -5   8      307.16      319.50     21.94 o 
  -1  -5   8       49.90       49.79      2.55 o 
   0  -5   8      502.51      489.37      5.74 o 
   1  -5   8      143.97      139.62      3.27 o 
   2  -5   8      644.83      630.86      5.80 o 
   3  -5   8      119.13      121.81      3.13 o 
   4  -5   8       69.87       61.03      2.14 o 
  -4  -4   8      680.20      881.10      6.82 o 
  -3  -4   8      111.10      104.05      7.71 o 
  -2  -4   8       80.21       91.12      3.03 o 
  -1  -4   8      127.60      116.63      3.49 o 
   0  -4   8       86.90       86.52      2.92 o 
   1  -4   8     1312.58     1281.84      9.20 o 
   2  -4   8       19.83       14.71      1.99 o 
   3  -4   8      493.42      483.31      6.47 o 
   4  -4   8       53.96       69.87      2.73 o 
   5  -4   8      420.71      442.76      5.68 o 
   6  -4   8      436.63      447.71      4.08 o 
  -4  -3   8       35.51       47.23      1.55 o 
  -3  -3   8      494.04      475.26      8.81 o 
  -2  -3   8      166.90      131.39      8.31 o 
  -1  -3   8      708.46      639.70     15.86 o 
   0  -3   8      398.13      340.69     12.65 o 
   1  -3   8      216.96      178.13      2.99 o 
   2  -3   8      396.79      444.20      5.52 o 
   3  -3   8       69.91       77.51      3.03 o 
   4  -3   8      756.59      805.05      8.75 o 
   5  -3   8       16.14       24.95      1.46 o 
   6  -3   8      500.04      570.49     67.79 o 
   7  -3   8        7.71       12.49      1.35 o 
  -5  -2   8       51.43       54.17      2.17 o 
  -4  -2   8      399.10      416.91      6.40 o 
  -3  -2   8       33.81       39.41      1.71 o 
  -2  -2   8     1214.65     1071.55     73.97 o 
  -1  -2   8        3.60        3.80      1.36 o 
   0  -2   8     2272.43     1987.25     78.13 o 
   1  -2   8      185.70      211.43      3.32 o 
   2  -2   8      656.89      756.93      7.21 o 
   3  -2   8      362.89      340.45      5.95 o 
   4  -2   8      555.78      582.28      9.51 o 
   5  -2   8      664.51      673.94     38.02 o 
   6  -2   8       35.90       35.00      3.95 o 
   7  -2   8      747.33      746.34      6.74 o 
  -5  -1   8      284.46      301.35      4.88 o 
  -4  -1   8      306.53      323.28     18.93 o 
  -3  -1   8      140.39      155.55      2.99 o 
  -2  -1   8      527.69      426.39     14.32 o 
  -1  -1   8      288.41      256.53     11.60 o 
   0  -1   8       97.57       84.98      4.54 o 
   1  -1   8     1492.74     1408.20     24.39 o 
   2  -1   8       65.19       69.55      2.29 o 
   3  -1   8       23.68       28.90      2.31 o 
   4  -1   8       69.62       55.06      4.77 o 
   5  -1   8      390.89      432.40      5.57 o 
   6  -1   8      713.46      692.80      9.13 o 
   7  -1   8        0.13        0.45      1.62 o 
   8  -1   8      445.44      527.47      5.03 o 
  -5   0   8      214.59      208.43      4.33 o 
  -4   0   8      107.23      106.45      2.59 o 
  -3   0   8      645.60      613.45     35.09 o 
  -2   0   8      264.30      256.29      3.92 o 
  -1   0   8      587.27      545.97     18.77 o 
   0   0   8      696.12      709.55     20.29 o 
   1   0   8        0.11        3.39      1.55 o 
   2   0   8     1240.29     1334.33     11.77 o 
   3   0   8      132.44      132.05      4.16 o 
   4   0   8      397.49      353.73      4.47 o 
   5   0   8      521.03      486.28     15.27 o 
   6   0   8      303.03      285.08      4.91 o 
   7   0   8      297.68      282.96     15.29 o 
   8   0   8      116.87      145.55      3.28 o 
  -6   1   8       39.11       36.84      1.54 o 
  -5   1   8        6.81       10.68      1.84 o 
  -4   1   8      686.01      757.04     99.22 o 
  -3   1   8     1333.20     1349.51     71.52 o 
  -2   1   8      244.94      308.69     12.20 o 
  -1   1   8      100.86      104.74      2.19 o 
   0   1   8      587.27      688.20     27.03 o 
   1   1   8      838.98     1013.91     21.33 o 
   2   1   8      448.08      503.23      7.79 o 
   3   1   8     2198.29     2299.94     45.71 o 
   4   1   8       34.31       31.23      4.34 o 
   5   1   8      703.00      685.78     11.65 o 
   6   1   8       16.96       26.68      2.07 o 
   7   1   8      394.02      350.28     22.93 o 
   8   1   8      689.90      668.04     48.23 o 
  -6   2   8      132.68      121.49      2.61 o 
  -5   2   8      769.61      625.41      7.62 o 
  -4   2   8      231.35      254.75     11.78 o 
  -3   2   8      559.33      599.13      6.56 o 
  -2   2   8        9.30       11.63      1.73 o 
  -1   2   8     1201.88     1278.70      9.31 o 
   0   2   8       67.83       60.13      2.42 o 
   1   2   8       87.92      117.85     10.68 o 
   2   2   8     1116.28     1246.71     13.48 o 
   3   2   8       70.20       88.97      5.54 o 
   4   2   8      650.51      699.57     18.22 o 
   5   2   8        0.06        1.23      2.03 o 
   6   2   8      464.65      531.92     16.16 o 
   7   2   8       74.53      102.77      4.79 o 
   8   2   8        7.26        4.34      1.24 o 
  -6   3   8       75.48       74.53      2.03 o 
  -5   3   8       56.26       64.82      7.05 o 
  -4   3   8      120.49      121.51     12.07 o 
  -3   3   8      623.09      660.59     36.53 o 
  -2   3   8      461.85      473.46      6.13 o 
  -1   3   8      516.42      591.55     27.61 o 
   0   3   8      657.11      610.28     23.42 o 
   1   3   8      136.53      121.61     15.05 o 
   2   3   8      787.28      839.97     89.95 o 
   3   3   8     1497.54     1288.74    273.28 o 
   4   3   8      213.08      256.31      6.37 o 
   5   3   8     1094.00     1095.95     42.82 o 
   6   3   8      117.93      134.03      5.81 o 
   7   3   8      894.20      927.11     97.25 o 
   8   3   8      120.72      111.13     10.01 o 
  -5   4   8      149.76      133.47      8.08 o 
  -4   4   8      317.72      296.63     15.14 o 
  -3   4   8     1145.40     1146.47    104.51 o 
  -2   4   8        3.42        2.90      1.44 o 
  -1   4   8        3.54        3.93      1.56 o 
   0   4   8       65.98       84.43     19.58 o 
   1   4   8     1285.94     1205.23    292.19 o 
   2   4   8       85.88      127.41      6.90 o 
   3   4   8     1326.98     1548.95     11.37 o 
   4   4   8      110.11      115.68      5.20 o 
   5   4   8      441.54      484.39     10.02 o 
   6   4   8       61.05       52.86      9.32 o 
   7   4   8      182.13      179.68     21.36 o 
   8   4   8      632.84      601.65     76.45 o 
  -5   5   8      582.47      477.25     16.93 o 
  -4   5   8       15.80       22.78      2.54 o 
  -3   5   8     1273.87     1234.07     82.99 o 
  -2   5   8       41.46       39.56      1.97 o 
  -1   5   8     2263.40     2323.02     41.22 o 
   0   5   8      240.01      294.04     20.94 o 
   1   5   8      184.20      203.90     17.65 o 
   2   5   8      740.06      845.01    140.94 o 
   3   5   8        2.39        4.47      3.43 o 
   4   5   8     1519.62     1790.34     19.36 o 
   5   5   8      164.63      219.09      7.83 o 
   6   5   8      296.06      317.87      8.50 o 
   7   5   8      145.79      148.36      5.34 o 
  -5   6   8      152.76      135.09      2.69 o 
  -4   6   8       99.14       84.97      7.58 o 
  -3   6   8       75.55       68.37      2.26 o 
  -2   6   8      423.19      361.04     25.74 o 
  -1   6   8      647.06      623.72      8.88 o 
   0   6   8       22.07       25.51      1.79 o 
   1   6   8      142.25      125.33     23.12 o 
   2   6   8      267.85      336.03      7.60 o 
   3   6   8      652.49      754.58     12.18 o 
   4   6   8       52.55       62.81      5.35 o 
   5   6   8      743.58      764.07     13.48 o 
   6   6   8       98.12       95.93      5.08 o 
   7   6   8      229.93      198.76      4.86 o 
  -5   7   8      384.05      375.62      3.86 o 
  -4   7   8       62.99       63.44      2.52 o 
  -3   7   8      376.28      362.01      4.60 o 
  -2   7   8       27.80       26.92      2.01 o 
  -1   7   8      478.58      451.44      6.10 o 
   0   7   8      308.47      261.49     17.37 o 
   1   7   8      471.19      472.97     73.32 o 
   2   7   8      753.95      812.14     11.62 o 
   3   7   8      153.50      160.90      6.37 o 
   4   7   8       19.80       15.07      2.35 o 
   5   7   8       16.66       16.07      1.60 o 
   6   7   8      412.29      311.84      6.93 o 
   7   7   8       37.81       26.74      2.02 o 
  -3   8   8       26.74       28.90      1.42 o 
  -2   8   8      223.97      274.52      3.97 o 
  -1   8   8       21.07       14.24      3.56 o 
   0   8   8     1282.53     1026.89      8.20 o 
   1   8   8       69.56       54.97      3.86 o 
   2   8   8      464.46      328.00     18.46 o 
   3   8   8      301.99      204.35     14.14 o 
   4   8   8      261.32      218.07      7.80 o 
   5   8   8      238.61      176.81      7.69 o 
   6   8   8       19.96       16.74      2.28 o 
  -2   9   8       12.21        7.64      1.65 o 
  -1   9   8      222.31      237.41     28.08 o 
   0   9   8       74.82       56.46      2.04 o 
   1   9   8      485.98      409.02      4.42 o 
   2   9   8        3.39        8.24      3.32 o 
   3   9   8      591.92      462.43      4.57 o 
   4   9   8      349.95      308.95      4.56 o 
   5   9   8       37.16       32.68      1.65 o 
  -1  10   8      191.79      189.05     31.39 o 
   0  10   8      237.70      229.47      4.24 o 
   1  10   8      178.26      149.88      2.52 o 
   2  10   8      370.41      317.73      6.17 o 
   3  10   8       56.95       50.34      2.03 o 
   4  10   8      388.09      368.93      4.29 o 
   0  11   8       51.20       46.89      2.02 o 
  -1  -5   9       38.77       50.81      1.90 o 
   0  -5   9      554.62      575.15      5.47 o 
   1  -5   9       62.52       60.20      2.70 o 
   2  -5   9      399.01      418.06      8.55 o 
   3  -5   9       61.37       69.96      2.05 o 
  -2  -4   9      250.10      262.04     10.12 o 
  -1  -4   9      159.29      142.53     13.96 o 
   0  -4   9       37.18       46.90      5.26 o 
   1  -4   9      312.08      321.70      3.23 o 
   2  -4   9      279.94      292.73     10.82 o 
   3  -4   9       43.01       49.80      2.09 o 
   4  -4   9        1.92        1.63      1.21 o 
   5  -4   9      343.35      396.17      4.24 o 
  -3  -3   9      117.78      125.58      5.69 o 
  -2  -3   9        4.12        8.86      2.09 o 
  -1  -3   9      537.45      468.80      5.77 o 
   0  -3   9      208.93      164.09     12.12 o 
   1  -3   9      324.93      311.03      7.56 o 
   2  -3   9      803.00      739.34     35.93 o 
   3  -3   9      627.22      607.93      7.00 o 
   4  -3   9      341.03      334.18      5.22 o 
   5  -3   9        0.00        1.01      1.41 o 
  -4  -2   9      192.53      238.17      3.72 o 
  -3  -2   9        3.25        3.13      2.41 o 
  -2  -2   9      199.78      191.34      3.69 o 
  -1  -2   9       71.13       79.47     10.00 o 
   0  -2   9      643.36      554.59     21.15 o 
   1  -2   9      563.70      536.71      8.30 o 
   2  -2   9      237.20      196.91      5.38 o 
   3  -2   9     1204.29     1123.65     10.05 o 
   4  -2   9      136.01      121.98      3.66 o 
   5  -2   9      386.26      400.67      3.95 o 
   6  -2   9        0.41        1.91      1.53 o 
  -4  -1   9      290.41      324.59     10.33 o 
  -3  -1   9      435.20      402.90      6.17 o 
  -2  -1   9       21.01       38.36      3.11 o 
  -1  -1   9     1137.39     1071.13     49.99 o 
   0  -1   9        0.02        1.78      1.23 o 
   1  -1   9      780.67      799.84      6.02 o 
   2  -1   9       12.05       20.36      1.48 o 
   3  -1   9      304.30      266.16      5.32 o 
   4  -1   9      139.19      165.40      4.56 o 
   5  -1   9      288.21      266.53     10.15 o 
   6  -1   9      665.20      667.44      6.77 o 
   7  -1   9       32.51       25.62      1.65 o 
  -5   0   9      199.27      180.94      2.77 o 
  -4   0   9      117.51      115.31      5.19 o 
  -3   0   9      244.88      243.10      3.40 o 
  -2   0   9      117.81      101.50      3.42 o 
  -1   0   9       68.65       82.23      1.80 o 
   0   0   9      794.00      770.33      7.77 o 
   1   0   9       40.79       59.64      7.50 o 
   2   0   9      659.75      685.27      8.37 o 
   3   0   9       12.76       11.65      1.84 o 
   4   0   9      893.96      944.87     26.45 o 
   5   0   9      294.01      334.17     23.80 o 
   6   0   9      208.10      197.07      4.20 o 
   7   0   9      435.96      451.45      5.41 o 
  -5   1   9       79.90       56.79      1.78 o 
  -4   1   9      269.75      231.57      4.29 o 
  -3   1   9       48.23       58.41      4.94 o 
  -2   1   9      893.91      850.21     37.29 o 
  -1   1   9       34.86       36.90      1.91 o 
   0   1   9      824.50      796.19     26.12 o 
   1   1   9      695.99      758.19      7.15 o 
   2   1   9      132.93      159.39      4.55 o 
   3   1   9      122.42      141.76      4.67 o 
   4   1   9        1.84        6.84      1.49 o 
   5   1   9      646.35      747.36      7.37 o 
   6   1   9       50.83       53.35      2.12 o 
   7   1   9      240.57      245.51      3.53 o 
   8   1   9      233.10      306.61      3.79 o 
  -5   2   9      235.70      217.28      3.10 o 
  -4   2   9       57.99       48.92      2.32 o 
  -3   2   9      298.62      355.98      7.30 o 
  -2   2   9        3.00        3.76      1.31 o 
  -1   2   9     1146.14     1111.50     15.52 o 
   0   2   9       46.40       44.59      2.24 o 
   1   2   9      600.28      745.62     60.27 o 
   2   2   9      250.58      287.44      6.66 o 
   3   2   9      110.57      109.44      7.50 o 
   4   2   9        3.59        2.88      1.39 o 
   5   2   9       85.95       95.15      2.77 o 
   6   2   9      659.86      672.34      6.11 o 
   7   2   9       44.59       39.72      4.49 o 
   8   2   9      381.41      471.00      5.02 o 
  -5   3   9       22.69       22.98      1.38 o 
  -4   3   9      495.68      490.32     82.54 o 
  -3   3   9        3.09        3.54      2.09 o 
  -2   3   9      278.16      342.84     26.71 o 
  -1   3   9       39.74       45.50      3.08 o 
   0   3   9      444.37      479.66     44.84 o 
   1   3   9        0.41        8.46      7.73 o 
   2   3   9      745.97      816.28     76.47 o 
   3   3   9     1165.76     1265.82     16.71 o 
   4   3   9       20.25       16.97      2.44 o 
   5   3   9      608.34      601.87      7.73 o 
   6   3   9        0.41        2.25      1.56 o 
   7   3   9      561.00      542.29     70.39 o 
   8   3   9       89.69       78.57      2.34 o 
  -4   4   9      363.18      391.66      5.04 o 
  -3   4   9      773.39      774.68      8.63 o 
  -2   4   9       25.41       30.92      3.10 o 
  -1   4   9      959.96     1049.08     32.65 o 
   0   4   9      428.89      483.98     17.82 o 
   1   4   9     1337.59     1517.29     23.51 o 
   2   4   9       14.09       21.27      2.04 o 
   3   4   9      850.26      984.23     23.22 o 
   4   4   9      304.88      405.37     40.45 o 
   5   4   9      363.53      416.47      8.03 o 
   6   4   9      520.89      608.97      9.35 o 
   7   4   9      227.00      229.79      5.25 o 
  -4   5   9       15.04       21.02      1.15 o 
  -3   5   9      673.04      630.57     26.14 o 
  -2   5   9      502.24      486.18      9.32 o 
  -1   5   9        2.22        4.78      1.20 o 
   0   5   9     1119.02     1171.51     13.63 o 
   1   5   9        0.80        1.05      3.43 o 
   2   5   9      544.13      623.54      6.60 o 
   3   5   9       99.93      103.71      3.32 o 
   4   5   9      586.77      687.76     10.55 o 
   5   5   9      108.97      124.40      5.21 o 
   6   5   9       49.85       82.90      4.22 o 
   7   5   9      146.34      199.52      4.70 o 
  -4   6   9      348.37      352.19      4.05 o 
  -3   6   9        2.29        6.07      1.17 o 
  -2   6   9      772.58      845.60     25.71 o 
  -1   6   9        0.48        0.75      1.19 o 
   0   6   9       23.57       22.76      2.57 o 
   1   6   9      126.72      125.50      7.61 o 
   2   6   9      397.74      397.23     34.01 o 
   3   6   9      804.69      843.51     10.87 o 
   4   6   9        4.11        3.28      2.92 o 
   5   6   9      768.72      902.53     12.03 o 
   6   6   9        9.97       12.81      2.70 o 
   7   6   9      401.77      449.32      5.90 o 
  -3   7   9      223.09      259.25     18.64 o 
  -2   7   9        3.12        5.09      0.98 o 
  -1   7   9      556.06      589.26     25.41 o 
   0   7   9        0.30        2.61      2.03 o 
   1   7   9      185.07      145.76     22.17 o 
   2   7   9      502.75      590.74      8.49 o 
   3   7   9      122.30      116.05      4.77 o 
   4   7   9      271.33      292.18      7.14 o 
   5   7   9       74.17       74.10      4.10 o 
   6   7   9      603.80      585.11      7.92 o 
  -2   8   9      201.30      232.87      5.38 o 
  -1   8   9       56.05       64.80      9.56 o 
   0   8   9      272.81      275.81     46.82 o 
   1   8   9        1.85        1.47      2.37 o 
   2   8   9      148.93      140.90      5.25 o 
   3   8   9      270.79      281.96     56.01 o 
   4   8   9      321.77      281.01     63.10 o 
   5   8   9      384.58      405.24      7.19 o 
   6   8   9        2.51        1.69      1.87 o 
  -2   9   9       61.21       68.85      1.95 o 
  -1   9   9      158.65      172.75      3.67 o 
   0   9   9       45.65       50.86      2.71 o 
   1   9   9      150.10      141.65      4.46 o 
   2   9   9      122.60      101.55      4.07 o 
   3   9   9      324.92      235.04      5.35 o 
   4   9   9       35.04       30.17      2.13 o 
  -1  10   9       86.10       83.85      2.17 o 
   0  10   9      502.29      514.93      5.91 o 
   1  10   9        8.37        7.16      1.57 o 
   2  10   9      556.38      441.01      5.72 o 
   0  -4  10       79.37       71.56      1.92 o 
   1  -4  10      156.98      149.02      7.27 o 
   2  -4  10       13.32       16.08      1.25 o 
   3  -4  10      600.35      559.03      4.79 o 
  -2  -3  10       26.49       24.21      1.24 o 
  -1  -3  10      538.04      584.54     38.27 o 
   0  -3  10       44.01       50.24      1.63 o 
   1  -3  10      287.18      272.46      2.76 o 
   2  -3  10      286.21      300.31      9.39 o 
   3  -3  10      166.83      191.93     13.88 o 
   4  -3  10      189.11      175.70      3.32 o 
  -2  -2  10       41.64       35.08      2.25 o 
  -1  -2  10       54.71       62.96      3.76 o 
   0  -2  10      260.85      286.92     17.00 o 
   1  -2  10        0.85        3.26      1.13 o 
   2  -2  10      571.13      642.48     22.95 o 
   3  -2  10       29.93       24.31      1.92 o 
   4  -2  10      175.27      165.95      3.68 o 
   5  -2  10      341.18      388.27      5.01 o 
  -3  -1  10      255.64      244.01      7.23 o 
  -2  -1  10       25.88       29.04      1.24 o 
  -1  -1  10      174.48      156.81      7.76 o 
   0  -1  10       64.72       47.81      1.52 o 
   1  -1  10      127.84      146.16      2.57 o 
   2  -1  10      180.65      164.90      9.58 o 
   3  -1  10     1144.22     1166.91      9.98 o 
   4  -1  10      222.63      243.17      4.88 o 
   5  -1  10      110.58      129.11      3.48 o 
  -3   0  10      154.66      143.05      2.50 o 
  -2   0  10      125.66      114.73      9.41 o 
  -1   0  10      547.19      458.43     15.57 o 
   0   0  10     1118.12     1045.50      8.32 o 
   1   0  10       35.03       43.13      1.52 o 
   2   0  10      847.07      862.69     52.18 o 
   3   0  10       50.64       41.01      2.59 o 
   4   0  10      916.19      959.54     10.12 o 
   5   0  10        2.31        1.42      1.21 o 
   6   0  10      195.21      198.04      3.30 o 
  -3   1  10        1.60        2.86      1.03 o 
  -2   1  10      288.83      289.36      8.35 o 
  -1   1  10      493.11      478.21     16.02 o 
   0   1  10      204.38      196.05      3.34 o 
   1   1  10      595.39      599.79     33.97 o 
   2   1  10       77.74       67.48      5.14 o 
   3   1  10      348.55      347.71      6.51 o 
   4   1  10       79.15       75.22      3.80 o 
   5   1  10      889.92      821.39      7.49 o 
   6   1  10       28.72       30.41      1.99 o 
   7   1  10       94.01       84.83      2.22 o 
  -3   2  10      422.33      451.64      4.55 o 
  -2   2  10        8.15       12.11      1.33 o 
  -1   2  10       72.82       85.15      3.45 o 
   0   2  10      185.26      183.15      5.66 o 
   1   2  10      574.66      584.11     56.74 o 
   2   2  10      666.26      762.23    119.55 o 
   3   2  10       15.95       19.07      2.58 o 
   4   2  10      757.69      812.86     60.56 o 
   5   2  10       24.87       32.90      2.29 o 
   6   2  10      845.80      878.93     68.19 o 
   7   2  10       43.80       41.09      1.99 o 
  -3   3  10       16.19       13.86      1.48 o 
  -2   3  10      185.94      177.24      3.16 o 
  -1   3  10      185.78      191.68      9.57 o 
   0   3  10      862.34      870.20     86.96 o 
   1   3  10      358.59      347.16     44.85 o 
   2   3  10     1065.87     1034.09     11.18 o 
   3   3  10       57.06       61.73      3.36 o 
   4   3  10      448.63      506.98      6.75 o 
   5   3  10      154.60      195.18     13.84 o 
   6   3  10       71.52       65.89      2.78 o 
   7   3  10      309.51      341.99      4.57 o 
  -3   4  10      223.66      235.66      3.87 o 
  -2   4  10      135.26      138.94      3.72 o 
  -1   4  10      786.18      762.31      9.17 o 
   0   4  10       71.06       82.15      3.81 o 
   1   4  10       40.57       28.56      2.88 o 
   2   4  10       36.79       30.78      2.99 o 
   3   4  10      184.92      206.62      3.45 o 
   4   4  10        0.73        1.16      1.66 o 
   5   4  10      156.83      197.57      4.70 o 
   6   4  10      117.18      148.40      4.01 o 
   7   4  10        0.54        4.09      1.46 o 
  -3   5  10      120.76      118.57      2.94 o 
  -2   5  10        4.72       10.05      1.89 o 
  -1   5  10      107.40       98.37      3.90 o 
   0   5  10       71.84       68.86      2.14 o 
   1   5  10     1036.90     1103.92     12.23 o 
   2   5  10      266.99      264.88      9.02 o 
   3   5  10      114.72      148.71      7.37 o 
   4   5  10       65.25       58.38      3.20 o 
   5   5  10       62.52       59.12      3.08 o 
   6   5  10      543.67      625.41      7.40 o 
   7   5  10      348.30      368.72      4.40 o 
  -3   6  10      202.01      201.05      3.47 o 
  -2   6  10       52.10       64.83      2.71 o 
  -1   6  10      222.74      252.81      8.85 o 
   0   6  10      423.89      429.59     11.89 o 
   1   6  10     1442.49     1702.97     15.18 o 
   2   6  10      356.88      361.93     22.08 o 
   3   6  10      843.75      855.03      8.93 o 
   4   6  10        3.75        4.67      1.98 o 
   5   6  10      351.74      375.13      6.18 o 
   6   6  10      133.21      146.00      3.59 o 
  -2   7  10       14.28       11.01      1.87 o 
  -1   7  10      725.11      759.18     21.01 o 
   0   7  10       28.88       27.01      2.94 o 
   1   7  10      317.83      343.86      7.47 o 
   2   7  10       67.81       81.92      2.85 o 
   3   7  10      419.19      463.63      6.50 o 
   4   7  10      399.38      455.87      6.68 o 
   5   7  10        9.95       13.00      2.04 o 
   6   7  10       54.67       64.52      2.45 o 
  -1   8  10        0.14        0.43      0.94 o 
   0   8  10      153.21      156.03      2.65 o 
   1   8  10       12.31       17.88      2.02 o 
   2   8  10      388.69      401.69      6.73 o 
   3   8  10      146.79      150.74      4.47 o 
   4   8  10       90.39      110.07      7.81 o 
   5   8  10      324.72      368.99      5.05 o 
  -1   9  10      344.86      322.42      3.29 o 
   0   9  10        0.58        2.64      1.25 o 
   1   9  10      195.54      217.60      4.14 o 
   2   9  10       61.64       57.19      2.64 o 
   3   9  10      288.97      285.74      4.63 o 
   0  -2  11      701.69      633.39      5.12 o 
   1  -2  11       97.19       80.82      2.03 o 
   2  -2  11      345.93      388.30     10.64 o 
   3  -2  11      242.88      233.07      2.40 o 
   4  -2  11       94.62      121.86      2.40 o 
  -1  -1  11      264.42      249.13      3.60 o 
   0  -1  11       75.36       68.24      2.21 o 
   1  -1  11      254.29      244.42     12.75 o 
   2  -1  11        0.11        0.72      1.04 o 
   3  -1  11       61.31       59.45      2.00 o 
   4  -1  11        1.11        1.12      0.94 o 
   5  -1  11       16.90       20.23      1.43 o 
  -2   0  11       49.99       45.38      1.74 o 
  -1   0  11      230.95      227.80      3.73 o 
   0   0  11      110.76      122.24     11.09 o 
   1   0  11        3.53        4.71      1.05 o 
   2   0  11      348.18      357.69     14.74 o 
   3   0  11       87.08      107.04      2.26 o 
   4   0  11      237.59      227.97     10.98 o 
   5   0  11       72.76       63.68      2.19 o 
  -2   1  11       82.60       79.04      2.31 o 
  -1   1  11       58.83       49.79      2.76 o 
   0   1  11      312.47      305.32     12.67 o 
   1   1  11        7.25       11.05      1.25 o 
   2   1  11      153.55      167.22     15.91 o 
   3   1  11      447.07      485.69     27.16 o 
   4   1  11        1.37        2.26      1.55 o 
   5   1  11      425.92      452.64      5.27 o 
  -2   2  11        0.26        1.19      1.51 o 
  -1   2  11      318.71      288.97      3.26 o 
   0   2  11      285.71      241.19      3.27 o 
   1   2  11      317.12      329.66     25.09 o 
   2   2  11      229.03      194.46      4.47 o 
   3   2  11      108.91      131.14      3.85 o 
   4   2  11      392.61      398.54      5.79 o 
   5   2  11       71.92       69.49      1.59 o 
  -2   3  11      338.04      322.98      4.07 o 
  -1   3  11       82.94       74.05      2.62 o 
   0   3  11      536.31      521.92     30.30 o 
   1   3  11      239.05      206.59      4.58 o 
   2   3  11      292.95      253.86      5.07 o 
   3   3  11      118.52       95.91      3.30 o 
   4   3  11      573.56      568.43      6.74 o 
   5   3  11      761.17      726.82     23.76 o 
   6   3  11      124.12      129.62      2.46 o 
  -2   4  11      104.50      109.79      2.69 o 
  -1   4  11      232.14      218.65      4.12 o 
   0   4  11       35.44       30.69      2.26 o 
   1   4  11      639.69      621.11      7.65 o 
   2   4  11        0.17        4.08      2.02 o 
   3   4  11      511.58      493.22      6.83 o 
   4   4  11        1.20        4.81      1.26 o 
   5   4  11      419.16      372.47      4.61 o 
   6   4  11      158.67      152.86      2.68 o 
  -2   5  11       17.13       12.56      1.40 o 
  -1   5  11      221.77      223.15      4.17 o 
   0   5  11      327.90      324.15      5.39 o 
   1   5  11        0.48        1.71      1.09 o 
   2   5  11     1471.04     1644.05     12.42 o 
   3   5  11      248.63      300.16      5.37 o 
   4   5  11      266.56      258.57      3.93 o 
   5   5  11       38.54       46.75      1.95 o 
   6   5  11      244.96      218.22      3.03 o 
  -2   6  11       48.37       44.99      1.68 o 
  -1   6  11        0.46        1.41      1.50 o 
   0   6  11      237.78      236.45     12.15 o 
   1   6  11        2.73        3.65      1.85 o 
   2   6  11        9.10       16.36      2.15 o 
   3   6  11       99.27       96.29      2.43 o 
   4   6  11      102.69       99.04      2.63 o 
   5   6  11      252.00      274.23      3.73 o 
  -1   7  11       48.74       46.16      1.97 o 
   0   7  11       74.06       68.70      7.71 o 
   1   7  11      358.57      371.72     42.52 o 
   2   7  11       37.92       34.46      2.11 o 
   3   7  11       65.79       68.37      2.74 o 
   4   7  11      196.72      193.73      9.92 o 
   5   7  11       17.34       24.18      0.98 o 
   0   8  11      207.56      173.70      2.44 o 
   1   8  11        2.91        4.13      1.09 o 
   2   8  11      631.00      635.37      6.03 o 
   3   8  11      192.20      199.43      3.48 o 
   4   8  11        3.75        4.95      1.23 o 
   2   0  12      398.54      394.12      4.10 o 
   3   0  12       41.05       34.95      1.56 o 
   1   1  12      306.44      263.53      3.65 o 
   2   1  12       39.86       43.84      1.98 o 
   3   1  12      276.88      250.09      3.71 o 
   4   1  12        6.35       10.00      1.08 o 
   0   2  12       44.85       40.91      1.74 o 
   1   2  12       26.70       20.16      1.56 o 
   2   2  12       79.91       69.20      2.28 o 
   3   2  12       67.77       56.54      2.10 o 
   4   2  12      187.55      162.26      2.88 o 
  -1   3  12        4.90        7.15      1.08 o 
   0   3  12      346.62      310.16      3.96 o 
   1   3  12       62.27       45.55      1.99 o 
   2   3  12      233.79      211.92      3.72 o 
   3   3  12      174.09      173.86      3.30 o 
   4   3  12       94.00       78.30      2.19 o 
  -1   4  12      126.67      101.76      2.03 o 
   0   4  12       33.18       36.33      1.75 o 
   1   4  12      400.08      383.03      4.72 o 
   2   4  12        7.39        3.12      2.22 o 
   3   4  12       13.35       23.12      1.69 o 
   4   4  12      265.53      262.99      3.30 o 
  -1   5  12      146.31      110.96      2.00 o 
   0   5  12      263.11      224.99      3.29 o 
   1   5  12        0.55        0.24      1.34 o 
   2   5  12      224.76      204.05     23.69 o 
   3   5  12      273.15      303.93      3.85 o 
   0   6  12      464.03      406.67      3.90 o 
   1   6  12      200.62      161.87     23.61 o 
   2   6  12      204.46      172.29     19.10 o 
   3   6  12      790.09      620.18      5.03 o 
   4   6  12      355.83      313.28      3.45 o 
   2   7  12      147.61      123.65      2.06 o 
   3   7  12       76.88       67.48      1.65 o 
                                                 
